# Supplementary material for: Effects of Light on Growth and Metabolism of Rhodococcus erythropolis
Source: Microorganisms. 2022 Aug 20;10(8):1680. doi: 10.3390/microorganisms10081680 (PMC9416670; doi:10.3390/microorganisms10081680)
Supplement: Supplementary file 1 [file microorganisms-10-01680-s001.zip]

Archive with 4 entries (4 files):
- Figure S4a.png
- Figure S4b.png
- Proteomics-Effect of light on RE3201.xlsx
- Supplementals.pdf
