# Supplementary material for: Effects of Light on Growth and Metabolism of Rhodococcus erythropolis
Source: Microorganisms. 2022 Aug 20;10(8):1680. doi: 10.3390/microorganisms10081680 (PMC9416670; doi:10.3390/microorganisms10081680)
Supplement: Supplementary file 1 [file microorganisms-10-01680-s001.zip › Proteomics-Effect of light on RE3201.xlsx]

## Sheet: 40h
Protein Group	Protein ID	Accession	Significance	Coverage (%)	#Peptides	#Unique	PTM	C1-40 Area	C2-40 Area	C3-40 Area	Li1-40 Area	Li2-40 Area	Li3-40 Area	C1-40 Area (top-3 peptides)	C2-40 Area (top-3 peptides)	C3-40 Area (top-3 peptides)	Li1-40 Area (top-3 peptides)	Li2-40 Area (top-3 peptides)	Li3-40 Area (top-3 peptides)	Sample Profile (Ratio)	C-40 Area	Li-40 Area	C-40 Area (top-3 peptides)	Li-40 Area (top-3 peptides)	Group Profile (Ratio)	Avg. Mass	Description
201	499881	WP_003942095.1	73.27	42	13	13	Carbamidomethylation Deamidation (NQ)	522790	261870	1422400	66892	41248	36023	225020	104310	691600	7171.5	5839.6	3473.6	1.00:0.46:3.07:0.03:0.03:0.02	736180	48852	340310	5494.9	1.00:0.02	46487	MULTISPECIES: NDMA-dependent methanol dehydrogenase [Rhodococcus]
2729	504970	WP_060939290.1	65.52	4	1	1		376.65	501.27	54531	458.02	899.53	411.65	376.65	501.27	54531	458.02	899.53	411.65	1.00:1.33:64.00:1.22:2.39:1.09	18470	589.73	18470	589.73	1.00:0.03	36816	alpha/beta hydrolase [Rhodococcus erythropolis]
2617	502301	WP_060938452.1	8.71	22	4	4		227010	7541.5	343110	5984.3	10219	8459.7	226730	7076.9	342330	5698.7	9781.2	8356.9	1.00:0.03:1.51:0.03:0.04:0.04	192550	8406.7	192040	7945.6	1.00:0.04	36890	MULTISPECIES: ABC transporter substrate-binding protein [Rhodococcus]
1880	502706	WP_060939476.1	6.27	3	1	1		241.27	9160.9	4679.2	112.56	180.02	217.25	241.27	9160.9	4679.2	112.56	180.02	217.25	1.00:37.97:19.39:0.47:0.75:0.90	4693.8	169.94	4693.8	169.94	1.00:0.04	68002	ABC transporter ATP-binding protein/permease [Rhodococcus erythropolis]
3728	504394	WP_020969937.1	8.25	9	2	2	Acetylation (N-term)	15598	352060	23255	8436.4	6753	8185.8	12715	350070	18970	7781.8	6170.2	7703.7	1.00:27.53:1.49:0.61:0.49:0.61	130300	7791.7	127250	7218.6	1.00:0.06	31293	MULTISPECIES: carbohydrate ABC transporter permease [Rhodococcus]
2034	502109	WP_060939397.1	81.67	25	3	3		408040	384200	555120	43498	26970	25657	408040	384200	555120	43498	26970	25657	1.00:0.94:1.36:0.11:0.07:0.06	449120	32041	449120	32041	1.00:0.07	16589	Hsp20/alpha crystallin family protein [Rhodococcus erythropolis]
3526	508017	WP_060938360.1	7.55	8	1	1	Carbamidomethylation	16240	497.27	100.66	1326.1	571.96	196.76	16240	497.27	100.66	1326.1	571.96	196.76	1.00:0.03:0.02:0.08:0.04:0.02	5612.6	698.26	5612.6	698.26	1.00:0.12	32526	tyrosine-protein phosphatase [Rhodococcus erythropolis]
2468	502303	WP_020909477.1	71.47	11	1	1		10252	9662.3	50481	3288.8	2025.8	3402.8	10252	9662.3	50481	3288.8	2025.8	3402.8	1.00:0.94:4.92:0.32:0.20:0.33	23465	2905.8	23465	2905.8	1.00:0.12	11904	MULTISPECIES: 1 2-phenylacetyl-CoA epoxidase subunit B [Rhodococcus]
1308	500540	WP_060939795.1	5.57	4	1	1		2601	1547.7	1468.1	313.89	91.632	273.27	2601	1547.7	1468.1	313.89	91.632	273.27	1.00:0.60:0.56:0.12:0.04:0.11	1872.3	226.26	1872.3	226.26	1.00:0.12	52793	SDR family oxidoreductase [Rhodococcus erythropolis]
2912	501830	WP_174531756.1	42.85	11	1	1		1238.6	1216.5	306.87	94.286	208.09	45.583	1238.6	1216.5	306.87	94.286	208.09	45.583	1.00:0.98:0.25:0.08:0.17:0.04	920.66	115.99	920.66	115.99	1.00:0.13	28827	MaoC family dehydratase N-terminal domain-containing protein [Rhodococcus erythropolis]
3602	505010	WP_020905988.1	8.39	10	2	2	Carbamidomethylation	52298	1785.3	1098.1	3019.6	1617.8	2294.5	52298	1785.3	1098.1	3019.6	1617.8	2294.5	1.00:0.03:0.02:0.06:0.03:0.04	18496	2511.3	18496	2511.3	1.00:0.14	20365	MULTISPECIES: RDD family protein [Rhodococcus]
327	500408	WP_060937829.1	83.89	48	11	11	Acetylation (N-term) Deamidation (NQ) Oxidation (M)	115730	98258	579850	47868	60106	68718	58155	50987	337590	17112	25532	27953	1.00:0.88:5.80:0.29:0.44:0.48	269730	59089	148910	23532	1.00:0.16	36603	1 2-phenylacetyl-CoA epoxidase subunit A [Rhodococcus erythropolis]
3048	502481	WP_172932181.1	14.17	28	4	4	Carbamidomethylation	6607.6	9790.8	1673.6	945.84	1559.1	938.99	6446	9713.5	1564.1	640.29	1208.9	829.22	1.00:1.51:0.24:0.10:0.19:0.13	6024	1283.5	5907.9	1028.4	1.00:0.17	23904	MULTISPECIES: NUDIX domain-containing protein [Rhodococcus]
4006	508939	WP_019748854.1	50.8	21	1	1		15881	14709	7771.6	2044	2609	1681	15881	14709	7771.6	2044	2609	1681	1.00:0.93:0.49:0.13:0.16:0.11	12787	2111.3	12787	2111.3	1.00:0.17	8467	MULTISPECIES: hypothetical protein [Rhodococcus]
2120	501932	WP_019747924.1	65.23	8	5	5	Acetylation (N-term) Deamidation (NQ)	74905	99387	175660	26925	18559	21244	65225	85368	155880	23580	11568	19388	1.00:1.31:2.39:0.36:0.18:0.30	116650	22243	102160	18179	1.00:0.18	53587	MULTISPECIES: amino acid permease [Rhodococcus]
651	500541	WP_060937830.1	99.57	38	10	10	Carbamidomethylation	252760	197730	830100	67429	65260	97426	146600	118330	513540	42448	44334	53966	1.00:0.81:3.50:0.29:0.30:0.37	426860	77687	259490	46916	1.00:0.18	38938	phenylacetate-CoA oxygenase/reductase subunit PaaK [Rhodococcus erythropolis]
1213	500944	WP_042953177.1	51.71	52	9	9	Carbamidomethylation Deamidation (NQ) Oxidation (M)	195530	212280	828480	73675	72476	87771	97264	107570	430640	30151	34930	48492	1.00:1.11:4.43:0.31:0.36:0.50	412280	79364	211820	38904	1.00:0.18	32955	MULTISPECIES: phenylacetate-CoA oxygenase subunit PaaC [Rhodococcus]
1100	501759	WP_019745950.1	56.09	14	6	6	Acetylation (N-term) Deamidation (NQ) Oxidation (M)	182410	160170	112420	16744	25644	40846	134840	105380	85671	11943	13715	35648	1.00:0.78:0.64:0.09:0.10:0.26	151670	28351	108630	20435	1.00:0.19	48525	MULTISPECIES: MHS family MFS transporter [Rhodococcus]
3423	503379	WP_019748474.1	43.83	3	1	1		3378.9	4652	5188.7	0	479.18	1162.6	3378.9	4652	5188.7	0	479.18	1162.6	1.00:1.38:1.54:0:0.14:0.34	4406.5	820.9	4406.5	820.9	1.00:0.19	42826	MULTISPECIES: PrsW family intramembrane metalloprotease [Rhodococcus]
1012	501229	WP_019747015.1	39.35	20	6	6		21166	25781	75821	9170.7	11042	9663.6	15504	16875	52462	4656.7	5584.8	5117.1	1.00:1.09:3.38:0.30:0.36:0.33	40923	10116	28280	5276.5	1.00:0.19	49201	MULTISPECIES: lysine N(6)-hydroxylase/L-ornithine N(5)-oxygenase family protein [Rhodococcus]
3821	506599	WP_060938301.1	38.74	5	1	1		1634.1	1947.5	291.16	81.367	273.43	136.67	1634.1	1947.5	291.16	81.367	273.43	136.67	1.00:1.19:0.18:0.05:0.17:0.08	1290.9	245.73	1290.9	245.73	1.00:0.19	46524	MFS transporter [Rhodococcus erythropolis]
3108	504374	WP_060939526.1	6.71	5	1	1	Acetylation (N-term)	3123.4	4984.7	3290.8	2062.4	47.411	190.3	3123.4	4984.7	3290.8	2062.4	47.411	190.3	1.00:1.60:1.05:0.66:0.02:0.06	3799.6	766.7	3799.6	766.7	1.00:0.20	45576	MULTISPECIES: deferrochelatase/peroxidase EfeB [Rhodococcus]
3798	506185	WP_003943191.1	60.44	38	2	2	Carbamidomethylation	53072	104310	146910	18098	20824	21050	53072	104310	146910	18098	20824	21050	1.00:1.97:2.77:0.34:0.39:0.40	101430	19990	101430	19990	1.00:0.20	11127	MULTISPECIES: EthD family reductase [Rhodococcus]
3408	504568	WP_020909845.1	24.78	22	2	2		4096.1	2916.3	3988.3	747.16	622.33	704.19	4096.1	2916.3	3988.3	747.16	622.33	704.19	1.00:0.71:0.97:0.18:0.15:0.17	3848	757.41	3848	757.41	1.00:0.20	22073	MULTISPECIES: YqgE/AlgH family protein [Rhodococcus]
2536	501738	WP_003940215.1	9.26	5	1	1		2647.3	2376	1765.1	186.4	275.16	231.33	2647.3	2376	1765.1	186.4	275.16	231.33	1.00:0.90:0.67:0.07:0.10:0.09	2262.8	484.03	2262.8	484.03	1.00:0.21	28154	MULTISPECIES: ATP-binding cassette domain-containing protein [Rhodococcus]
1622	501445	WP_060938597.1	7.12	12	4	4		11053	9093.7	119900	10889	11330	8731.6	8913.7	7558.9	118830	9861.3	9964.9	7934.9	1.00:0.85:13.33:1.11:1.12:0.89	46681	10317	45102	9253.7	1.00:0.21	54822	apolipoprotein N-acyltransferase [Rhodococcus erythropolis]
1123	500723	WP_060938618.1	40.49	21	7	7	Acetylation (N-term) Deamidation (NQ)	49461	44478	64620	9811	16698	12518	25631	28920	40548	5591	7979.6	7817.7	1.00:1.13:1.58:0.22:0.31:0.31	52853	13244	31700	7129.5	1.00:0.22	46906	fatty acid desaturase [Rhodococcus erythropolis]
2389	501920	WP_060938073.1	27.01	3	1	1		1775.6	1619.8	963.91	340.42	166.79	460.61	1775.6	1619.8	963.91	340.42	166.79	460.61	1.00:0.91:0.54:0.19:0.09:0.26	1453.1	322.61	1453.1	322.61	1.00:0.22	57402	NAD(P)/FAD-dependent oxidoreductase [Rhodococcus erythropolis]
1318	500968	WP_024487821.1	54.95	38	7	7	Carbamidomethylation	94697	96195	227150	24558	31156	31384	64879	67448	147480	19124	22895	21734	1.00:1.04:2.27:0.29:0.35:0.33	139940	29305	93267	21251	1.00:0.23	36443	MULTISPECIES: biotin synthase BioB [Rhodococcus]
2833	502083	WP_003946378.1	29.05	60	4	4	Carbamidomethylation	16980	19783	10109	3176.8	3551.6	3622	15682	19505	9203.1	2989.2	3429.2	3036.6	1.00:1.24:0.59:0.19:0.22:0.19	17647	4203.8	16820	3905.3	1.00:0.23	10569	MULTISPECIES: FmdB family transcriptional regulator [Rhodococcus]
3999	509624	WP_020969213.1	3.82	14	1	1		268.05	0	154.4	66.241	0	34.285	268.05	0	154.4	66.241	0	34.285	1.00:0:0.58:0.25:0:0.13	211.23	50.263	211.23	50.263	1.00:0.24	13737	MULTISPECIES: DUF3499 domain-containing protein [Rhodococcus]
362	500718	WP_003943217.1	80.87	57	11	11	Carbamidomethylation Acetylation (N-term) Deamidation (NQ) Oxidation (M)	532800	492590	1910300	238760	270580	218000	268050	252310	931830	114000	138660	105990	1.00:0.94:3.48:0.43:0.52:0.40	982470	244020	487120	120370	1.00:0.25	26163	MULTISPECIES: enoyl-CoA hydratase/isomerase family protein [Rhodococcus]
241	500093	WP_019745754.1	72.18	43	13	13	Carbamidomethylation Acetylation (N-term) Oxidation (M) Deamidation (NQ)	836450	805310	1991000	338470	355530	342820	548040	448060	1103000	170240	180970	168210	1.00:0.82:2.01:0.31:0.33:0.31	1215500	345710	700060	173140	1.00:0.25	48035	MULTISPECIES: phenylacetate--CoA ligase [Rhodococcus]
2971	503675	WP_020969356.1	5.9	4	1	1		5893.8	389.78	448.88	616.46	576.26	484.01	5893.8	389.78	448.88	616.46	576.26	484.01	1.00:0.07:0.08:0.10:0.10:0.08	2244.1	558.91	2244.1	558.91	1.00:0.25	36301	MULTISPECIES: 2-aminoethylphosphonate ABC transporter substrate-binding protein [Rhodococcus]
2171	501869	WP_020909170.1	41.87	13	2	2	Carbamidomethylation	2673.1	2007.7	1218.1	198.36	433.04	162.61	2673.1	2007.7	1218.1	198.36	433.04	162.61	1.00:0.75:0.46:0.07:0.16:0.06	1966.3	518.24	1966.3	518.24	1.00:0.26	39386	MULTISPECIES: dipeptidase [Rhodococcus]
2769	504594	WP_021344841.1	20.9	15	2	2	Carbamidomethylation	2054.8	1239.2	1617.5	378.52	164.56	523.71	2054.8	1239.2	1617.5	378.52	164.56	523.71	1.00:0.60:0.79:0.18:0.08:0.25	1637.2	429.65	1637.2	429.65	1.00:0.26	23349	MULTISPECIES: response regulator transcription factor [Rhodococcus]
1212	500899	WP_020908862.1	31.37	42	13	13	Carbamidomethylation Acetylation (N-term) Deamidation (NQ)	285410	258370	348710	107880	94861	87037	149260	106720	141850	40747	29098	31473	1.00:0.72:0.95:0.27:0.19:0.21	299800	105370	132610	34758	1.00:0.26	44548	homogentisate 1 2-dioxygenase [Rhodococcus erythropolis]
161	500002	WP_020907558.1	14.24	24	8	8	Carbamidomethylation	16200	15525	24422	9553.6	6707	9805	11212	9588.8	14694	2926.2	2399.8	3531.5	1.00:0.86:1.31:0.26:0.21:0.31	18715	8910.6	11832	3174.6	1.00:0.27	63596	MULTISPECIES: DEAD/DEAH box helicase [Rhodococcus]
3091	503429	WP_060939572.1	8.91	8	1	1		2900.7	3571.3	4998	381	1128	970.42	2900.7	3571.3	4998	381	1128	970.42	1.00:1.23:1.72:0.13:0.39:0.33	3823.3	1023.3	3823.3	1023.3	1.00:0.27	38944	phosphotransferase family protein [Rhodococcus erythropolis]
3976	508620	WP_024488082.1	5.81	20	1	1		521.58	473.38	302.03	0	0	114.83	521.58	473.38	302.03	0	0	114.83	1.00:0.91:0.58:0:0:0.22	432.33	114.83	432.33	114.83	1.00:0.27	10402	MULTISPECIES: type II toxin-antitoxin system PemK/MazF family toxin [Rhodococcus]
3226	503360	WP_003942602.1	31.42	74	4	4	Carbamidomethylation Acetylation (N-term) Deamidation (NQ)	41967	46695	37129	10699	9852.1	14952	40803	45066	35993	10531	9852.1	14346	1.00:1.10:0.88:0.26:0.24:0.35	41930	11963	40620	11577	1.00:0.28	8562	MULTISPECIES: DUF3039 domain-containing protein [Rhodococcus]
3007	502506	WP_019747479.1	6.78	30	4	4	Carbamidomethylation Deamidation (NQ)	40222	19153	58533	8602.9	8975.4	20691	37564	17183	56638	6756.7	6617.3	17870	1.00:0.46:1.51:0.18:0.18:0.48	39303	12757	37128	10415	1.00:0.28	22976	MULTISPECIES: methyltransferase domain-containing protein [Rhodococcus]
2526	503430	WP_003939876.1	9.64	2	1	1		3441.4	7994.1	5309.3	1426.4	1928.2	1371.2	3441.4	7994.1	5309.3	1426.4	1928.2	1371.2	1.00:2.32:1.54:0.41:0.56:0.40	5581.6	1575.3	5581.6	1575.3	1.00:0.28	56876	MULTISPECIES: cation acetate symporter [Rhodococcus]
3447	504018	WP_019748349.1	20.92	11	1	1	Carbamidomethylation	2596	3469.4	2603.4	637.85	851.23	989.67	2596	3469.4	2603.4	637.85	851.23	989.67	1.00:1.34:1.00:0.25:0.33:0.38	2889.6	826.25	2889.6	826.25	1.00:0.29	12785	MULTISPECIES: alkylphosphonate utilization protein [Rhodococcus]
2037	500863	WP_019744243.1	23.91	22	6	6	Carbamidomethylation Deamidation (NQ)	23281	16113	37003	7272.9	7065.2	8048.9	15790	11837	27959	5426.1	4535	6195.4	1.00:0.75:1.77:0.34:0.29:0.39	25466	7462.3	18529	5385.5	1.00:0.29	50168	MULTISPECIES: ethanolamine ammonia-lyase subunit EutB [Rhodococcus]
884	501322	WP_020971122.1	22.66	60	11	11	Deamidation (NQ) Oxidation (M)	708490	838060	2718200	383560	418730	335040	316810	377780	1241100	191520	223050	154700	1.00:1.19:3.92:0.60:0.70:0.49	1442400	386780	646030	189760	1.00:0.29	26673	MULTISPECIES: enoyl-CoA hydratase/isomerase family protein [Rhodococcus]
1561	501214	WP_046379038.1	42.53	7	3	3		111670	92561	101100	33718	25580	30296	111670	92561	101100	33718	25580	30296	1.00:0.83:0.91:0.30:0.23:0.27	101780	29864	101780	29864	1.00:0.29	65509	MULTISPECIES: cytochrome c oxidase subunit I [Rhodococcus]
3610	503991	WP_020907813.1	40.28	38	2	2		97263	71392	87634	19196	26848	26864	97263	71392	87634	19196	26848	26864	1.00:0.73:0.90:0.20:0.28:0.28	85429	24751	85429	24751	1.00:0.29	10310	MULTISPECIES: phosphoribosyl-ATP diphosphatase [Rhodococcus]
2752	502953	WP_060938841.1	7.18	6	1	1		493.48	365.83	520.88	130.49	142.3	122.76	493.48	365.83	520.88	130.49	142.3	122.76	1.00:0.74:1.06:0.26:0.29:0.25	460.06	131.85	460.06	131.85	1.00:0.29	35023	LacI family transcriptional regulator [Rhodococcus erythropolis]
777	500407	WP_019745793.1	24.59	30	9	9	Carbamidomethylation	87765	117450	116290	30972	29026	31697	57152	65730	69784	23734	11595	22404	1.00:1.15:1.22:0.42:0.20:0.39	109180	31330	64222	19244	1.00:0.30	49112	MULTISPECIES: NAD(P)/FAD-dependent oxidoreductase [Rhodococcus]
3114	505286	WP_060939644.1	2.93	25	2	2	Carbamidomethylation	96.157	521.72	0	118.03	193.98	64.781	96.157	521.72	0	118.03	193.98	64.781	1.00:5.43:0:1.23:2.02:0.67	617.87	188.39	617.87	188.39	1.00:0.30	21545	MULTISPECIES: CGNR zinc finger domain-containing protein [Rhodococcus]
548	500150	WP_003945274.1	34.9	47	16	16	Carbamidomethylation Deamidation (NQ)	294180	296980	314500	99007	96439	125410	139090	139900	150870	33226	45179	50462	1.00:1.01:1.08:0.24:0.32:0.36	303730	107090	143290	42956	1.00:0.30	49394	MULTISPECIES: PhoH family protein [Rhodococcus]
2548	504326	WP_060938622.1	29.03	8	2	2		23575	18594	37289	8808	8220.7	6679.4	23575	18594	37289	8808	8220.7	6679.4	1.00:0.79:1.58:0.37:0.35:0.28	26486	7902.7	26486	7902.7	1.00:0.30	44092	MFS transporter [Rhodococcus erythropolis]
3698	509042	WP_003942350.1	26.94	19	1	1		14395	21686	10775	4952.5	4007.9	5033.2	14395	21686	10775	4952.5	4007.9	5033.2	1.00:1.51:0.75:0.34:0.28:0.35	15619	4664.5	15619	4664.5	1.00:0.30	9007	MULTISPECIES: mycoredoxin [Rhodococcus]
694	500872	WP_081098377.1	9.32	3	1	1		2870.7	3464.8	4014.8	1038.2	1009.9	1009.8	2870.7	3464.8	4014.8	1038.2	1009.9	1009.8	1.00:1.21:1.40:0.36:0.35:0.35	3450.1	1019.3	3450.1	1019.3	1.00:0.30	44918	hydroxymethylglutaryl-CoA reductase degradative [Rhodococcus erythropolis]
3659	508668	WP_003942643.1	8.78	22	1	1		6283	8429.1	7008.8	2043.8	1677.6	2890.7	6283	8429.1	7008.8	2043.8	1677.6	2890.7	1.00:1.34:1.12:0.33:0.27:0.46	7240.3	2204	7240.3	2204	1.00:0.30	6645	MULTISPECIES: hypothetical protein [Rhodococcus]
1881	502447	WP_060939252.1	7.15	5	1	1		1547	1446.3	405.07	242.25	225.38	538.76	1547	1446.3	405.07	242.25	225.38	538.76	1.00:0.93:0.26:0.16:0.15:0.35	1132.8	335.47	1132.8	335.47	1.00:0.30	43303	MULTISPECIES: acyl-CoA dehydrogenase family protein [Rhodococcus]
77	499922	WP_020907816.1	8.84	1	1	1	Acetylation (N-term)	13482	8046.6	9288.2	3482.9	2684.8	3364.1	13482	8046.6	9288.2	3482.9	2684.8	3364.1	1.00:0.60:0.69:0.26:0.20:0.25	10272	3177.3	10272	3177.3	1.00:0.31	129153	MULTISPECIES: methionine synthase [Rhodococcus]
1642	502476	WP_060937822.1	37.19	7	3	3		91603	76105	65664	25031	14800	24455	74304	61941	55587	22309	14451	22265	1.00:0.83:0.75:0.30:0.19:0.30	77791	21836	63944	19675	1.00:0.31	51340	amino acid permease [Rhodococcus erythropolis]
1685	501342	WP_060938525.1	5.91	56	8	8		92824	14354	17578	18332	20411	17254	87585	8226.6	8767.8	10367	11724	10542	1.00:0.09:0.10:0.12:0.13:0.12	42294	19054	34860	10878	1.00:0.31	26270	TetR/AcrR family transcriptional regulator [Rhodococcus erythropolis]
919	500565	WP_020968021.1	3.21	19	6	6		15286	16625	18290	5094.2	7146.6	6150.2	12510	14943	15618	3624.1	5075.2	4828.7	1.00:1.19:1.25:0.29:0.41:0.39	16733	6130.3	14357	4509.4	1.00:0.31	56912	MULTISPECIES: ABC transporter substrate-binding protein [Rhodococcus]
2645	502896	WP_021332618.1	31.64	9	2	2	Acetylation (N-term)	50761	42065	36387	10980	14219	12926	39849	39812	35389	9613.6	11137	11839	1.00:1.00:0.89:0.24:0.28:0.30	43071	14294	38350	12449	1.00:0.32	48402	MULTISPECIES: MFS transporter [Rhodococcus]
3530	502392	WP_060938922.1	16.65	9	2	2	Carbamidomethylation	2333.3	4095.1	4485.9	765.61	2037.2	728.47	2333.3	4095.1	4485.9	765.61	2037.2	728.47	1.00:1.76:1.92:0.33:0.87:0.31	3638.1	1177.1	3638.1	1177.1	1.00:0.32	46255	adenosylmethionine--8-amino-7-oxononanoate transaminase [Rhodococcus erythropolis]
3504	503362	WP_020968508.1	16.16	72	2	2	Carbamidomethylation	4418.2	4336.7	1556.6	981.72	1202.7	1098.9	4418.2	4336.7	1556.6	981.72	1202.7	1098.9	1.00:0.98:0.35:0.22:0.27:0.25	3437.2	1094.5	3437.2	1094.5	1.00:0.32	6185	MULTISPECIES: hypothetical protein [Rhodococcus]
3696	507845	WP_007736117.1	7.81	16	1	1	Carbamidomethylation	354.88	736.96	866.89	43.661	193.05	258.79	354.88	736.96	866.89	43.661	193.05	258.79	1.00:2.08:2.44:0.12:0.54:0.73	775.57	248.5	775.57	248.5	1.00:0.32	16410	MULTISPECIES: SRPBCC family protein [Rhodococcus]
98	500137	WP_081098356.1	35.56	38	17	17	Carbamidomethylation Oxidation (M)	102360	119280	1554400	166640	176590	219170	39654	51785	650500	71851	78462	85431	1.00:1.31:16.40:1.81:1.98:2.15	599680	188730	250200	79284	1.00:0.32	65762	MULTISPECIES: oleate hydratase [Rhodococcus]
360	500499	WP_019748258.1	15.46	27	11	11	Deamidation (NQ)	83330	73557	65318	35198	41272	40873	60973	54095	45192	14791	19510	16872	1.00:0.89:0.74:0.24:0.32:0.28	74068	39114	53420	17058	1.00:0.32	65537	MULTISPECIES: glutaminase A [Rhodococcus]
3816	509633	WP_060939248.1	17.15	7	1	1		14084	9780.3	6507.6	3428.1	2906.7	3237	14084	9780.3	6507.6	3428.1	2906.7	3237	1.00:0.69:0.46:0.24:0.21:0.23	10124	3190.6	10124	3190.6	1.00:0.32	11990	immunity 51 family protein [Rhodococcus erythropolis]
1627	503252	WP_019745816.1	9.44	23	4	4		6773.8	4112.3	2369.8	1179.5	1832.5	1763.3	6773.8	4005.9	2369.8	1179.5	1724.7	1763.3	1.00:0.59:0.35:0.17:0.25:0.26	4922.1	1663.7	4815.7	1555.8	1.00:0.32	32151	MULTISPECIES: Lrp/AsnC family transcriptional regulator [Rhodococcus]
3299	506012	WP_007734349.1	18.13	24	1	1	Carbamidomethylation	910.61	1306.8	1078.4	43.181	431.47	330.02	910.61	1306.8	1078.4	43.181	431.47	330.02	1.00:1.44:1.18:0.05:0.47:0.36	1098.6	359.94	1098.6	359.94	1.00:0.33	9487	MULTISPECIES: metal-sensitive transcriptional regulator [Rhodococcus]
286	500218	WP_007732631.1	58.8	51	18	18	Carbamidomethylation Acetylation (N-term) Deamidation (NQ) Oxidation (M)	1782400	1503200	2731800	689480	512750	802820	803620	693560	1221800	302250	238310	348980	1.00:0.86:1.52:0.38:0.30:0.43	2006900	670000	906330	296520	1.00:0.33	44453	MULTISPECIES: 4-hydroxyphenylpyruvate dioxygenase [Rhodococcus]
2355	501453	WP_003941973.1	30.23	60	8	8		211800	306810	154070	93156	82746	60543	135590	230850	106500	58060	57090	39489	1.00:1.70:0.79:0.43:0.42:0.29	224390	80568	157650	52092	1.00:0.33	15443	MULTISPECIES: hypothetical protein [Rhodococcus]
1586	501544	WP_020968957.1	29.09	31	5	5		61421	55017	78658	20105	23306	22829	50663	47075	63758	14489	19669	19823	1.00:0.93:1.26:0.29:0.39:0.39	65032	22080	53832	17994	1.00:0.33	30246	MULTISPECIES: siderophore-interacting protein [Rhodococcus]
2706	502255	WP_020905763.1	23.08	10	4	4	Acetylation (N-term) Deamidation (NQ)	30193	34334	25385	13926	18178	10258	21895	23957	18598	8723	6355.1	6711.4	1.00:1.09:0.85:0.40:0.29:0.31	29971	14120	21483	7263.2	1.00:0.34	50347	amino acid permease [Rhodococcus erythropolis]
1735	501170	WP_007730036.1	24.19	15	4	4	Carbamidomethylation	19576	18282	39022	7199.5	10070	9540.7	18077	17804	34835	6587.1	9328.6	8068.6	1.00:0.98:1.93:0.36:0.52:0.45	25627	8936.6	23572	7994.8	1.00:0.34	42161	MULTISPECIES: acyl-CoA dehydrogenase family protein [Rhodococcus]
2941	501745	WP_020909637.1	21.92	55	6	6	Carbamidomethylation	47211	42564	120890	9468.8	16423	45287	42060	39318	113040	6979.3	13419	39748	1.00:0.93:2.69:0.17:0.32:0.95	70223	25479	64804	21801	1.00:0.34	17193	MULTISPECIES: MaoC family dehydratase N-terminal domain-containing protein [Rhodococcus]
565	500026	WP_081098308.1	8.87	43	15	15	Carbamidomethylation	111040	116570	83763	42013	33573	51918	51398	50165	31811	15949	10760	18995	1.00:0.98:0.62:0.31:0.21:0.37	104250	42597	44458	15234	1.00:0.34	57524	long-chain-fatty-acid--CoA ligase [Rhodococcus erythropolis]
1640	501358	WP_060937828.1	27.03	31	7	7	Deamidation (NQ)	38070	27141	156350	29611	29398	35746	22079	14308	121210	13002	20654	19512	1.00:0.65:5.49:0.59:0.94:0.88	73854	31585	52532	17723	1.00:0.34	29593	3-hydroxyacyl-CoA dehydrogenase family protein [Rhodococcus erythropolis]
2576	502224	WP_019745706.1	30.39	44	3	3		72737	73836	87875	24379	24350	31719	72737	73836	87875	24379	24350	31719	1.00:1.02:1.21:0.34:0.33:0.44	78149	26816	78149	26816	1.00:0.34	10297	MULTISPECIES: antibiotic biosynthesis monooxygenase [Rhodococcus]
2115	501589	WP_060939595.1	29.61	27	4	4		63238	54423	74936	24496	25372	24328	56487	51034	69266	20029	22098	18792	1.00:0.90:1.23:0.35:0.39:0.33	64199	24732	58929	20306	1.00:0.34	27412	siderophore-interacting protein [Rhodococcus erythropolis]
3302	509049	WP_019748887.1	21.31	9	3	3		10774	9128.3	10712	3557.7	3261.1	3153.5	10774	9128.3	10712	3557.7	3261.1	3153.5	1.00:0.85:0.99:0.33:0.30:0.29	10273	3445.7	10273	3445.7	1.00:0.34	57673	MULTISPECIES: alpha-(1-_6)-mannopyranosyltransferase A [Rhodococcus]
3948	508923	WP_003941894.1	6.18	3	1	1		727.87	1245.4	1080.5	287.1	632.79	119.46	727.87	1245.4	1080.5	287.1	632.79	119.46	1.00:1.71:1.48:0.39:0.87:0.16	1017.9	346.45	1017.9	346.45	1.00:0.34	30322	MULTISPECIES: ABC transporter permease [Rhodococcus]
610	500068	WP_020909321.1	21.37	46	15	15	Carbamidomethylation	64939	60884	80478	33364	30379	33137	26058	24567	34463	9084.8	10099	10276	1.00:0.94:1.32:0.35:0.39:0.39	68767	32405	28363	9931.3	1.00:0.35	57931	AMP-binding protein [Rhodococcus erythropolis]
1422	500874	WP_020909765.1	18.3	22	6	6	Carbamidomethylation	29286	45443	14965	10031	9782.5	8609.3	20422	29022	11396	9474.6	4003.4	7693.5	1.00:1.42:0.56:0.46:0.20:0.38	31011	10528	20280	7057.1	1.00:0.35	43511	MULTISPECIES: CoA transferase [Rhodococcus]
3785	502355	WP_020968806.1	15.75	13	2	2	Carbamidomethylation	2458.8	2581.8	5140.4	346.16	1347	1016.5	2458.8	2581.8	5140.4	346.16	1347	1016.5	1.00:1.05:2.09:0.14:0.55:0.41	3613.8	1265.9	3613.8	1265.9	1.00:0.35	25844	MULTISPECIES: alpha/beta hydrolase [Rhodococcus]
655	501334	WP_003944463.1	60.02	88	10	10	Carbamidomethylation Acetylation (N-term) Deamidation (NQ) Oxidation (M)	811900	978750	1212100	246850	323120	564500	530640	658230	750250	145420	193210	323380	1.00:1.24:1.41:0.27:0.36:0.61	1008300	384520	646370	224230	1.00:0.35	14941	MULTISPECIES: ectoine synthase [Rhodococcus]
309	500048	WP_020969986.1	45.86	80	19	19	Carbamidomethylation Acetylation (N-term) Deamidation (NQ) Oxidation (M)	573260	592770	707110	133650	177050	312560	328990	282460	358170	72647	106540	158210	1.00:0.86:1.09:0.22:0.32:0.48	626610	210150	323210	112620	1.00:0.35	45589	MULTISPECIES: diaminobutyrate--2-oxoglutarate transaminase [Rhodococcus]
2158	501383	WP_060939037.1	14.57	8	2	2		3905.5	2864.3	3338.5	936	1680.4	894.67	3905.5	2864.3	3338.5	936	1680.4	894.67	1.00:0.73:0.85:0.24:0.43:0.23	3369.4	1170.4	3369.4	1170.4	1.00:0.35	45380	HAD-IB family phosphatase [Rhodococcus erythropolis]
3012	502197	WP_060938411.1	9.17	22	4	4		20402	25594	7955.1	7900.8	6068.6	4992.1	18486	24170	7287.7	7629.1	5375.3	4691.8	1.00:1.31:0.39:0.41:0.29:0.25	18261	6578.8	16648	5898.7	1.00:0.35	33587	acyl-CoA dehydrogenase family protein [Rhodococcus erythropolis]
4013	509611	WP_019748189.1	7.72	7	1	1		7884.3	10405	4896.1	2223.6	4034.5	1808.5	7884.3	10405	4896.1	2223.6	4034.5	1808.5	1.00:1.32:0.62:0.28:0.51:0.23	7728.4	2688.9	7728.4	2688.9	1.00:0.35	20267	MULTISPECIES: biotin transporter BioY [Rhodococcus]
4021	509622	WP_019748655.1	3.91	8	1	1		1715.8	15270	614.21	2073.7	2036	0	1715.8	15270	614.21	2073.7	2036	0	1.00:8.90:0.36:1.21:1.19:0	5866.6	2054.8	5866.6	2054.8	1.00:0.35	14992	MULTISPECIES: TM2 domain-containing protein [Rhodococcus]
478	500328	WP_007730792.1	25.86	36	9	9	Carbamidomethylation	68014	69180	83777	25564	35921	40235	50045	46365	56771	11213	20852	23344	1.00:0.93:1.13:0.22:0.42:0.47	73657	34002	51060	18565	1.00:0.36	41293	MULTISPECIES: acyl-CoA/acyl-ACP dehydrogenase [Rhodococcus]
3710	508969	WP_019749454.1	23.76	8	1	1	Carbamidomethylation Deamidation (NQ)	8758.1	6797.2	3302	890.75	808.63	3268	7434.6	4873.9	2383.7	758.11	384.73	2210.6	1.00:0.66:0.32:0.10:0.05:0.30	6574.8	2610.2	4897.4	1762.2	1.00:0.36	31875	MULTISPECIES: cation diffusion facilitator family transporter [Rhodococcus]
1623	501516	WP_003942089.1	16.88	6	2	2		15696	10801	23630	10427	4956.4	2198.6	15696	10801	23630	10427	4956.4	2198.6	1.00:0.69:1.51:0.66:0.32:0.14	16709	6012.8	16709	6012.8	1.00:0.36	43943	MULTISPECIES: mycofactocin radical SAM maturase [Rhodococcus]
2667	502357	WP_021333596.1	14.94	15	2	2		10721	6106	4829	2546.8	2644.9	2438.2	10721	6106	4829	2546.8	2644.9	2438.2	1.00:0.57:0.45:0.24:0.25:0.23	7532	2724.1	7532	2724.1	1.00:0.36	24514	MULTISPECIES: energy-coupling factor ABC transporter ATP-binding protein [Rhodococcus]
2241	501765	WP_081098390.1	14.97	9	2	2	Carbamidomethylation	7890.5	5967.8	9070.1	3193.2	2362	2852.5	7890.5	5967.8	9070.1	3193.2	2362	2852.5	1.00:0.76:1.15:0.40:0.30:0.36	8086.5	3019.5	8086.5	3019.5	1.00:0.37	42189	iron-containing alcohol dehydrogenase [Rhodococcus erythropolis]
225	500037	WP_060938159.1	39.52	35	15	15	Carbamidomethylation Deamidation (NQ)	559320	643430	585310	268590	279140	281960	240330	252000	215780	82800	94601	86172	1.00:1.05:0.90:0.34:0.39:0.36	596020	280190	236040	87858	1.00:0.37	62186	glycerol-3-phosphate dehydrogenase/oxidase [Rhodococcus erythropolis]
2221	502381	WP_020909091.1	18.47	50	4	4		286280	296930	137030	218170	27478	23252	286280	295870	137030	217430	25380	22638	1.00:1.03:0.48:0.76:0.09:0.08	241710	89866	240640	88484	1.00:0.37	16671	MULTISPECIES: MaoC family dehydratase [Rhodococcus]
3312	502256	WP_060939436.1	16.04	13	1	1		4552	4767.3	4405.9	511.57	1837	2083.6	4552	4767.3	4405.9	511.57	1837	2083.6	1.00:1.05:0.97:0.11:0.40:0.46	4575.1	1706.4	4575.1	1706.4	1.00:0.37	15260	HIT domain-containing protein [Rhodococcus erythropolis]
3915	509303	WP_060938668.1	10.48	10	1	1		1922.6	2144.5	2076.4	610.99	816.79	834.13	1922.6	2144.5	2076.4	610.99	816.79	834.13	1.00:1.12:1.08:0.32:0.42:0.43	2047.8	753.97	2047.8	753.97	1.00:0.37	20772	MULTISPECIES: dihydrofolate reductase family protein [Rhodococcus]
3224	502670	WP_020970627.1	13.37	30	2	2	Carbamidomethylation	6466.9	5413.3	6040.6	3844.3	2015.9	864.99	6466.9	5413.3	6040.6	3844.3	2015.9	864.99	1.00:0.84:0.93:0.59:0.31:0.13	5973.6	2241.8	5973.6	2241.8	1.00:0.38	12750	MULTISPECIES: VOC family protein [Rhodococcus]
3355	505142	WP_003944372.1	21.45	8	2	2	Deamidation (NQ)	8024.9	10042	7728.1	3222.1	2318.2	2338.4	6717.2	8856.6	6589.7	2745.3	2318.2	1937	1.00:1.32:0.98:0.41:0.35:0.29	8755.9	3291.8	7545.5	2852.7	1.00:0.38	48202	MULTISPECIES: citrate:proton symporter [Rhodococcus]
3803	502950	WP_003939797.1	17.99	43	2	2	Deamidation (NQ)	21178	20494	12149	7084.8	4952	7127.1	18639	18412	10600	6761.7	4680.5	6607	1.00:0.99:0.57:0.36:0.25:0.35	17940	6388	15884	6016.4	1.00:0.38	10124	MULTISPECIES: DUF1416 domain-containing protein [Rhodococcus]
3547	509946	WP_019746084.1	2.87	4	1	1		106.91	327.1	667.92	140.67	77.675	204.29	106.91	327.1	667.92	140.67	77.675	204.29	1.00:3.06:6.25:1.32:0.73:1.91	367.31	140.88	367.31	140.88	1.00:0.38	36510	MULTISPECIES: YdcF family protein [Rhodococcus]
1842	500833	WP_021331756.1	2.36	10	4	4		10688	10462	14028	3918.7	4188.5	5695.3	9741.3	9481.3	12933	3608.8	3110.3	5578.9	1.00:0.97:1.33:0.37:0.32:0.57	11726	4600.8	10718	4099.4	1.00:0.38	54156	AMP-binding protein [Rhodococcus erythropolis]
1531	502152	WP_003941019.1	40.82	58	4	4	Acetylation (N-term) Deamidation (NQ)	346720	316020	285020	151020	127250	92604	342640	310040	281190	147680	125590	90694	1.00:0.90:0.82:0.43:0.37:0.26	316990	123880	312360	121580	1.00:0.39	11134	MULTISPECIES: 50S ribosomal protein L24 [Rhodococcus]
1115	500595	WP_003943416.1	11.12	30	11	11	Carbamidomethylation Oxidation (M) Deamidation (NQ)	434560	291830	229530	113500	65154	254590	399520	257090	200840	80958	35279	217730	1.00:0.64:0.50:0.20:0.09:0.54	319000	145320	285820	111320	1.00:0.39	50236	MULTISPECIES: protein phosphatase 2C domain-containing protein [Rhodococcus]
3850	506318	WP_019748274.1	12.23	6	2	2		15914	7142.5	6087.3	3888.9	3440.4	5453.1	13008	3667.7	2541.8	1984.7	2053.7	3423.2	1.00:0.28:0.20:0.15:0.16:0.26	9714.6	4260.8	6405.8	2487.2	1.00:0.39	48008	MULTISPECIES: DUF2029 domain-containing protein [Rhodococcus]
2503	505307	WP_029254742.1	11.5	10	3	3		6338.3	5569.2	8109.2	2069.7	2419.3	2976.1	6338.3	5569.2	8109.2	2069.7	2419.3	2976.1	1.00:0.88:1.28:0.33:0.38:0.47	6672.2	2601.8	6672.2	2601.8	1.00:0.39	42720	MULTISPECIES: flavoprotein [Rhodococcus]
3469	502859	WP_197535026.1	10.19	7	2	2		4469.2	5431	3094.4	2241.4	1694.1	1067.7	4469.2	5431	3094.4	2241.4	1694.1	1067.7	1.00:1.22:0.69:0.50:0.38:0.24	4331.5	1667.8	4331.5	1667.8	1.00:0.39	42862	MULTISPECIES: aromatic acid/H+ symport family MFS transporter [Rhodococcus]
1964	502470	WP_003941570.1	8.98	42	2	2		30357	22857	13656	5633.2	11801	8412.3	30357	22857	13656	5633.2	11801	8412.3	1.00:0.75:0.45:0.19:0.39:0.28	22290	8615.4	22290	8615.4	1.00:0.39	9073	MULTISPECIES: hypothetical protein [Rhodococcus]
653	500529	WP_060937918.1	19.39	43	11	11	Carbamidomethylation	70058	85256	66584	31159	39041	36977	50516	63304	50025	16138	27314	24173	1.00:1.25:0.99:0.32:0.54:0.48	77736	37337	56031	22542	1.00:0.40	45685	3-carboxy-cis cis-muconate cycloisomerase [Rhodococcus erythropolis]
1333	500838	WP_060938125.1	27.15	44	13	13	Carbamidomethylation Acetylation (N-term) Deamidation (NQ) Oxidation (M)	136630	155460	225260	78722	71772	109700	77538	87307	128090	37612	44322	36096	1.00:1.13:1.65:0.49:0.57:0.47	175020	86771	97645	39343	1.00:0.40	42516	fumarylacetoacetase [Rhodococcus erythropolis]
899	500304	WP_060938934.1	25.08	56	13	13	Carbamidomethylation Deamidation (NQ)	188270	193210	178110	77629	96276	91099	102510	84518	89230	35406	43310	31086	1.00:0.82:0.87:0.35:0.42:0.30	186980	88335	92088	36601	1.00:0.40	39064	NDMA-dependent alcohol dehydrogenase [Rhodococcus erythropolis]
833	500560	WP_030534832.1	11.37	38	9	9	Carbamidomethylation Deamidation (NQ)	30226	12833	20235	12208	13011	12087	23939	6440.5	14984	6461.2	5557.1	6352.7	1.00:0.27:0.63:0.27:0.23:0.27	21098	12436	15121	6123.7	1.00:0.40	41553	hypothetical protein [Rhodococcus erythropolis]
1891	501870	WP_019745734.1	30.5	26	4	4	Deamidation (NQ)	176950	160910	167400	41632	57209	100590	167320	150870	160140	40751	54034	98312	1.00:0.90:0.96:0.24:0.32:0.59	168420	66478	159440	64366	1.00:0.40	24882	MULTISPECIES: YdcF family protein [Rhodococcus]
1740	501786	WP_021332218.1	9.09	24	4	4	Deamidation (NQ)	56764	12891	61353	20071	17629	16727	55804	11904	59948	18948	16390	15781	1.00:0.21:1.07:0.34:0.29:0.28	43669	18142	42552	17039	1.00:0.40	26317	MULTISPECIES: pyridoxamine 5'-phosphate oxidase [Rhodococcus]
2837	502204	WP_003945817.1	32.58	77	4	4		237440	175800	181900	105020	60566	113440	230010	151280	163170	76525	54915	86121	1.00:0.66:0.71:0.33:0.24:0.37	198380	93010	181490	72520	1.00:0.40	8593	MULTISPECIES: phosphoribosylformylglycinamidine synthase subunit PurS [Rhodococcus]
502	500452	WP_127159970.1	20.15	11	1	1		114440	82522	70591	24847	30447	43871	114440	82522	70591	24847	30447	43871	1.00:0.72:0.62:0.22:0.27:0.38	89186	35534	89186	35534	1.00:0.40	34499	ATP-binding cassette domain-containing protein [Rhodococcus erythropolis]
1160	500912	WP_060939571.1	17.82	34	8	8		69066	84194	100750	33601	34718	32640	37993	51787	63110	20885	20356	19841	1.00:1.36:1.66:0.55:0.54:0.52	86796	34300	50963	20361	1.00:0.40	43238	hypothetical protein [Rhodococcus erythropolis]
3088	501836	WP_060938627.1	16.12	41	5	5		9476.4	7630.1	8292	1489.7	3117.2	6324.4	9006.2	7532.5	7874.2	1202.9	2550.9	5696.9	1.00:0.84:0.87:0.13:0.28:0.63	8573.1	3815.2	8137.7	3274	1.00:0.40	26578	hypothetical protein [Rhodococcus erythropolis]
2159	501169	WP_020906240.1	11.19	11	3	3		8862.4	9060.1	4064	1824.7	5159.4	1628.1	8862.4	9060.1	4064	1824.7	5159.4	1628.1	1.00:1.02:0.46:0.21:0.58:0.18	7328.8	2957.6	7328.8	2957.6	1.00:0.40	43508	MaoC family dehydratase N-terminal domain-containing protein [Rhodococcus erythropolis]
188	499811	WP_174531767.1	30.59	71	22	22	Carbamidomethylation Deamidation (NQ)	1092700	1097600	1150100	415400	375350	441030	349360	357130	399920	138830	156580	158380	1.00:1.02:1.14:0.40:0.45:0.45	1118100	411970	368800	151270	1.00:0.41	49448	dihydrolipoyl dehydrogenase [Rhodococcus erythropolis]
103	500067	WP_007730158.1	41.61	57	18	18	Carbamidomethylation Deamidation (NQ) Oxidation (M)	1947000	1580800	2618500	821440	867590	735400	705150	663000	1064900	334340	344040	323700	1.00:0.94:1.51:0.47:0.49:0.46	2049200	809070	811020	334030	1.00:0.41	55156	MULTISPECIES: aldehyde dehydrogenase family protein [Rhodococcus]
2802	504776	WP_021333663.1	15.75	28	2	2	Deamidation (NQ) Oxidation (M)	20879	34297	38131	8286.9	8771.7	16109	17541	21288	32117	6785.1	6511	12750	1.00:1.21:1.83:0.39:0.37:0.73	31360	12096	23906	9722.1	1.00:0.41	15593	hypothetical protein [Rhodococcus erythropolis]
3788	508769	WP_019748934.1	12.97	10	1	1		4319.7	4959.7	3157.3	1813.9	2133.8	1159.9	4319.7	4959.7	3157.3	1813.9	2133.8	1159.9	1.00:1.15:0.73:0.42:0.49:0.27	4145.6	1702.5	4145.6	1702.5	1.00:0.41	14124	MULTISPECIES: VOC family protein [Rhodococcus]
3903	508140	WP_003942502.1	11.36	17	1	1		3836.3	2672.6	4336.9	1874.2	1110.4	1437.1	3836.3	2672.6	4336.9	1874.2	1110.4	1437.1	1.00:0.70:1.13:0.49:0.29:0.37	3615.3	1473.9	3615.3	1473.9	1.00:0.41	13630	MULTISPECIES: nuclear transport factor 2 family protein [Rhodococcus]
1255	501184	WP_060938564.1	6.04	2	1	1		342.89	173.53	683.1	152.08	155.39	182.14	342.89	173.53	683.1	152.08	155.39	182.14	1.00:0.51:1.99:0.44:0.45:0.53	399.84	163.2	399.84	163.2	1.00:0.41	65120	DEAD/DEAH box helicase [Rhodococcus erythropolis]
2328	501302	WP_024487999.1	5.22	18	4	4		3957.5	3613.1	8134.5	2148.9	2501	1916	2925.5	2851.4	7114.9	1692.2	1956.9	1600.9	1.00:0.97:2.43:0.58:0.67:0.55	5235	2188.6	4297.3	1750	1.00:0.41	33145	MULTISPECIES: nucleotidyl transferase AbiEii/AbiGii toxin family protein [Rhodococcus]
2350	502408	WP_007727590.1	14.86	49	4	4	Acetylation (N-term) Deamidation (NQ) Oxidation (M)	71193	69845	58751	37714	29290	29201	63245	61901	53162	26904	23593	24743	1.00:0.98:0.84:0.43:0.37:0.39	67132	32586	59436	25080	1.00:0.42	15054	MULTISPECIES: VOC family protein [Rhodococcus]
1721	502575	WP_003945538.1	11.82	45	4	4	Carbamidomethylation	166430	136030	94602	37590	70723	57899	146050	104800	69400	30994	58510	46640	1.00:0.72:0.48:0.21:0.40:0.32	134820	55539	109210	45516	1.00:0.42	9324	MULTISPECIES: MbtH family protein [Rhodococcus]
3344	503089	WP_003941324.1	16.23	43	2	2	Carbamidomethylation Acetylation (N-term) Deamidation (NQ)	12884	20999	18518	6764.3	9707	4757.2	12884	20999	18518	6764.3	9707	4757.2	1.00:1.63:1.44:0.53:0.75:0.37	17467	7319.5	17467	7319.5	1.00:0.42	7812	MULTISPECIES: PTS glucose/sucrose transporter subunit IIB [Rhodococcus]
3215	502789	WP_060938958.1	12.99	9	4	4	Deamidation (NQ)	11625	11493	12226	5865.9	4457.5	5032.4	9645.4	10306	10576	4881.3	3494.2	4538.1	1.00:1.07:1.10:0.51:0.36:0.47	11781	5118.6	10176	4304.6	1.00:0.42	50339	amino acid permease [Rhodococcus erythropolis]
3365	503050	WP_020909773.1	13.36	35	2	2		8063.9	8393.5	10186	3796.8	4219.4	3510.9	8063.9	8393.5	10186	3796.8	4219.4	3510.9	1.00:1.04:1.26:0.47:0.52:0.44	9087.2	3842.3	9087.2	3842.3	1.00:0.42	13244	MULTISPECIES: winged helix-turn-helix domain-containing protein [Rhodococcus]
1124	500721	WP_020906723.1	12.08	30	5	5		29221	23930	19650	11741	15891	9781.7	22083	19213	16322	9233.9	9387.2	5833.7	1.00:0.87:0.74:0.42:0.43:0.26	24267	12471	19206	8151.6	1.00:0.42	35509	MULTISPECIES: LLM class flavin-dependent oxidoreductase [Rhodococcus]
4025	509615	WP_003942043.1	6.05	19	1	1		8248.3	11849	11148	2978.1	6158.1	4055.9	8248.3	11849	11148	2978.1	6158.1	4055.9	1.00:1.44:1.35:0.36:0.75:0.49	10415	4397.4	10415	4397.4	1.00:0.42	5851	MULTISPECIES: hypothetical protein [Rhodococcus]
3482	502669	WP_020968263.1	3.85	5	1	1		1318.6	517.94	2121.9	180	1417.8	81.62	1318.6	517.94	2121.9	180	1417.8	81.62	1.00:0.39:1.61:0.14:1.08:0.06	1319.5	559.8	1319.5	559.8	1.00:0.42	49678	MULTISPECIES: MHS family MFS transporter [Rhodococcus]
877	500310	WP_021344069.1	16.72	25	9	9	Carbamidomethylation	46813	41774	31094	19351	21230	16055	38290	33264	24968	15446	14605	11921	1.00:0.87:0.65:0.40:0.38:0.31	39970	19188	32174	13990	1.00:0.43	68949	MULTISPECIES: fructose-specific PTS transporter subunit EIIC [Rhodococcus]
3377	506141	WP_060937761.1	3.74	4	1	1	Carbamidomethylation	478.37	294.4	165.25	206.58	71.512	126.21	478.37	294.4	165.25	206.58	71.512	126.21	1.00:0.62:0.35:0.43:0.15:0.26	312.68	134.77	312.68	134.77	1.00:0.43	49797	triacylglycerol lipase [Rhodococcus erythropolis]
2411	502702	WP_019746978.1	17.28	10	2	2		18854	22181	23253	2215.7	14591	10537	18854	22181	23253	2215.7	14591	10537	1.00:1.18:1.23:0.12:0.77:0.56	21429	9114.7	21429	9114.7	1.00:0.43	31748	MULTISPECIES: TIGR03619 family F420-dependent LLM class oxidoreductase [Rhodococcus]
3735	509010	WP_007730943.1	15.62	64	2	2		136780	130940	106700	57318	56609	56503	136780	130940	106700	57318	56609	56503	1.00:0.96:0.78:0.42:0.41:0.41	131620	56810	131620	56810	1.00:0.43	8946	MULTISPECIES: hypothetical protein [Rhodococcus]
1930	500740	WP_060937951.1	13.9	18	4	4		10195	11752	8183	3984.1	5665.6	3856.4	10001	11520	8016.5	3386.9	5226.8	3560.7	1.00:1.15:0.80:0.34:0.52:0.36	10043	4631	9845.8	4187.1	1.00:0.43	38678	thiolase family protein [Rhodococcus erythropolis]
3072	502850	WP_003942530.1	9.59	28	2	2		10800	10132	8520	4602.6	3893.9	4178.3	10800	10132	8520	4602.6	3893.9	4178.3	1.00:0.94:0.79:0.43:0.36:0.39	9817.4	4224.9	9817.4	4224.9	1.00:0.43	11493	MULTISPECIES: thioredoxin [Rhodococcus]
3804	505757	WP_081098462.1	4.41	4	1	1		660.46	493.72	320.23	320.45	192.88	119.5	660.46	493.72	320.23	320.45	192.88	119.5	1.00:0.75:0.48:0.49:0.29:0.18	491.47	210.94	491.47	210.94	1.00:0.43	40030	amino acid permease [Rhodococcus erythropolis]
1311	500697	WP_060937846.1	17.27	55	11	11	Carbamidomethylation	91781	89516	114670	47127	47191	49909	59416	58103	74137	28994	28323	25831	1.00:0.98:1.25:0.49:0.48:0.43	100200	49348	64866	28430	1.00:0.44	35573	phosphotriesterase [Rhodococcus erythropolis]
985	500439	WP_060939726.1	11.72	35	10	10	Carbamidomethylation	47183	38950	52207	20917	23245	25749	28544	22608	30585	10028	12973	13366	1.00:0.79:1.07:0.35:0.45:0.47	46113	23610	27246	12122	1.00:0.44	48682	cyclopropane-fatty-acyl-phospholipid synthase family protein [Rhodococcus erythropolis]
643	500120	WP_060937795.1	10.52	38	13	13	Carbamidomethylation	171600	142230	182820	76602	62887	55199	81902	59302	82883	40882	28857	28560	1.00:0.72:1.01:0.50:0.35:0.35	165900	65220	74696	32767	1.00:0.44	51493	aspartate ammonia-lyase [Rhodococcus erythropolis]
2416	501857	WP_198931670.1	12.74	9	2	2		5704.6	5391	5332.3	3114.3	1668.1	1812.3	5704.6	5391	5332.3	3114.3	1668.1	1812.3	1.00:0.95:0.93:0.55:0.29:0.32	5476	2389.4	5476	2389.4	1.00:0.44	40339	thiolase [Rhodococcus erythropolis]
3544	505858	WP_020969121.1	11.48	37	2	2		5577.9	4159.7	5059.1	1554.8	2675.5	2230.5	5577.9	4159.7	5059.1	1554.8	2675.5	2230.5	1.00:0.75:0.91:0.28:0.48:0.40	4932.2	2153.6	4932.2	2153.6	1.00:0.44	10113	MULTISPECIES: DUF1905 domain-containing protein [Rhodococcus]
2357	502001	WP_020908738.1	10.4	25	4	4		8485.6	7399	5873.5	3603.4	3132.6	3083.5	8485.6	6813.4	5743.9	3110.4	3132.6	3083.5	1.00:0.80:0.68:0.37:0.37:0.36	7371.9	3601.9	7014.3	3108.8	1.00:0.44	30252	MULTISPECIES: aldo/keto reductase [Rhodococcus]
1657	501345	WP_020970792.1	10.14	3	1	1		417.18	1904.4	759.91	461.96	388.79	505.31	417.18	1904.4	759.91	461.96	388.79	505.31	1.00:4.56:1.82:1.11:0.93:1.21	1027.1	452.02	1027.1	452.02	1.00:0.44	42342	MULTISPECIES: acyl-CoA dehydrogenase family protein [Rhodococcus]
3395	504186	WP_019749387.1	9.72	4	1	1		621.21	628.71	586.57	251.56	110.61	437.44	621.21	628.71	586.57	251.56	110.61	437.44	1.00:1.01:0.94:0.40:0.18:0.70	612.16	266.53	612.16	266.53	1.00:0.44	41420	MULTISPECIES: ABC transporter substrate-binding protein [Rhodococcus]
1902	502484	WP_042950374.1	9.36	8	1	1		1927.8	1015.2	1096.3	433.55	750.69	580.93	1927.8	1015.2	1096.3	433.55	750.69	580.93	1.00:0.53:0.57:0.22:0.39:0.30	1346.4	588.39	1346.4	588.39	1.00:0.44	27034	MULTISPECIES: SDR family oxidoreductase [Rhodococcus]
2602	502940	WP_029538163.1	6.67	5	2	2		571.46	632.23	1218.6	62.947	178.5	510.39	571.46	632.23	1218.6	62.947	178.5	510.39	1.00:1.11:2.13:0.11:0.31:0.89	807.42	353.36	807.42	353.36	1.00:0.44	77557	MULTISPECIES: DUF2156 domain-containing protein [Rhodococcus]
175	499898	WP_127160086.1	4.4	6	1	1		3583.9	1451.3	1635	1416.5	322.01	1211.3	3583.9	1451.3	1635	1416.5	322.01	1211.3	1.00:0.40:0.46:0.40:0.09:0.34	2223.4	983.27	2223.4	983.27	1.00:0.44	51139	FAD-dependent oxidoreductase [Rhodococcus erythropolis]
2827	502271	WP_019748617.1	12.19	52	4	4	Acetylation (N-term)	17264	28583	13469	16202	7284.7	7082.5	9989.2	18332	9980.3	8382.6	5204	4245.2	1.00:1.84:1.00:0.84:0.52:0.42	20849	10425	13844	6179.5	1.00:0.45	12880	DUF1844 domain-containing protein [Rhodococcus erythropolis]
1965	501092	WP_060938582.1	18.82	65	9	9	Carbamidomethylation	58606	63011	55134	28769	33801	33862	37372	39505	35089	13270	18824	18607	1.00:1.06:0.94:0.36:0.50:0.50	60183	32144	37322	16900	1.00:0.45	26071	precorrin-4 C(11)-methyltransferase [Rhodococcus erythropolis]
2383	501679	WP_021345757.1	13.61	58	5	5	Carbamidomethylation	28604	21077	19228	8047.2	12425	8485.5	23676	17519	17543	7515	10955	7847.7	1.00:0.74:0.74:0.32:0.46:0.33	23620	9985.1	19579	8772.4	1.00:0.45	15635	MULTISPECIES: VOC family protein [Rhodococcus]
1798	502002	WP_003941310.1	38.42	56	3	3	Carbamidomethylation Acetylation (N-term) Deamidation (NQ)	551320	743930	547800	278270	253560	286800	541590	726810	539200	276910	250720	283210	1.00:1.34:1.00:0.51:0.46:0.52	615580	273660	603760	271060	1.00:0.45	8481	MULTISPECIES: 50S ribosomal protein L31 [Rhodococcus]
1096	500895	WP_007727336.1	17.91	40	7	7	Carbamidomethylation Acetylation (N-term) Deamidation (NQ)	121260	119770	108260	56088	63387	53965	75133	76276	69859	31311	35769	33466	1.00:1.02:0.93:0.42:0.48:0.45	116430	58124	73756	33516	1.00:0.45	28884	MULTISPECIES: ATP-binding cassette domain-containing protein [Rhodococcus]
159	499849	WP_060938296.1	23.13	54	27	27	Carbamidomethylation Deamidation (NQ) Oxidation (M)	412240	416160	793040	287500	242820	278180	141340	154130	325670	96661	86458	97542	1.00:1.09:2.30:0.68:0.61:0.69	542310	269650	207050	93554	1.00:0.45	80777	catalase/peroxidase HPI [Rhodococcus erythropolis]
1246	501946	WP_007730015.1	22.12	39	5	5	Deamidation (NQ)	251430	313410	185950	103360	105690	115790	162320	194420	111700	65403	71539	74865	1.00:1.20:0.69:0.40:0.44:0.46	250270	108280	156150	70602	1.00:0.45	26924	MULTISPECIES: protocatechuate 3 4-dioxygenase subunit beta [Rhodococcus]
2647	502120	WP_046378422.1	10.86	17	2	2		8421.6	9155.2	10132	5420	3750.4	3335.3	8421.6	9155.2	10132	5420	3750.4	3335.3	1.00:1.09:1.20:0.64:0.45:0.40	9236.3	4168.5	9236.3	4168.5	1.00:0.45	18640	MULTISPECIES: nuclear transport factor 2 family protein [Rhodococcus]
1220	501797	WP_060937797.1	7.92	10	4	4		7827.6	7754.9	27089	8857.4	5616.9	6071.4	6982.3	7509.9	26137	8017.9	4563.7	5724.6	1.00:1.08:3.74:1.15:0.65:0.82	14224	6848.6	13543	6102.1	1.00:0.45	62114	FAD-dependent oxidoreductase [Rhodococcus erythropolis]
2606	502735	WP_020970413.1	5.43	5	1	1		530.5	666.52	499.82	188.03	157.5	425.21	530.5	666.52	499.82	188.03	157.5	425.21	1.00:1.26:0.94:0.35:0.30:0.80	565.61	256.91	565.61	256.91	1.00:0.45	24518	MULTISPECIES: TetR family transcriptional regulator [Rhodococcus]
2497	501408	WP_060939267.1	5.26	12	2	2		3298.1	1739.9	1354.3	1284.3	836.88	746.9	3298.1	1739.9	1354.3	1284.3	836.88	746.9	1.00:0.53:0.41:0.39:0.25:0.23	2130.8	956.04	2130.8	956.04	1.00:0.45	37120	AraC family transcriptional regulator [Rhodococcus erythropolis]
3616	506190	WP_060937769.1	3.72	5	1	1		427.06	1581.9	1047.1	404.05	504.16	466.59	427.06	1581.9	1047.1	404.05	504.16	466.59	1.00:3.70:2.45:0.95:1.18:1.09	1018.7	458.27	1018.7	458.27	1.00:0.45	35328	MULTISPECIES: ABC transporter substrate-binding protein [Rhodococcus]
1838	501459	WP_003941966.1	12.25	34	7	7	Carbamidomethylation	44953	43286	52354	22822	21369	21268	30486	31405	36624	15836	14288	14832	1.00:1.03:1.20:0.52:0.47:0.49	46865	21820	32838	14985	1.00:0.46	29031	MULTISPECIES: mycofactocin-coupled SDR family oxidoreductase [Rhodococcus]
3259	504923	WP_060938199.1	3.53	8	2	2	Carbamidomethylation Acetylation (N-term)	227.57	6973.9	419.24	1199.9	1295.3	1123.9	227.57	6973.9	419.24	1199.9	1295.3	1123.9	1.00:30.64:1.84:5.27:5.69:4.94	2599.3	1206.3	2599.3	1206.3	1.00:0.46	35391	MULTISPECIES: formylglycine-generating enzyme family protein [Rhodococcus]
374	499948	WP_019745948.1	26.37	45	20	20	Oxidation (M) Carbamidomethylation Deamidation (NQ)	766790	1071300	962560	374160	448780	651880	266860	486370	386500	127520	159420	235000	1.00:1.82:1.45:0.48:0.60:0.88	933550	491890	379910	173980	1.00:0.46	58489	MULTISPECIES: AMP-binding protein [Rhodococcus]
2459	501508	WP_003938093.1	35.68	55	7	7		762120	690050	525050	335490	360830	216380	674950	637560	497310	273080	316140	192990	1.00:0.94:0.74:0.40:0.47:0.29	706470	344100	650670	300000	1.00:0.46	11502	MULTISPECIES: 30S ribosomal protein S10 [Actinomycetia]
1621	501252	WP_021332293.1	10.78	28	5	5		16005	17035	17728	6380.3	7989	7645.3	13447	14488	15026	5597.3	7036.7	7069.1	1.00:1.08:1.12:0.42:0.52:0.53	16923	7338.2	14320	6567.7	1.00:0.46	31386	MULTISPECIES: ATP-binding cassette domain-containing protein [Rhodococcus]
1382	501582	WP_127160025.1	10.78	3	1	1		3534.9	3783.7	4055	1252.2	2038.1	1942.2	3534.9	3783.7	4055	1252.2	2038.1	1942.2	1.00:1.07:1.15:0.35:0.58:0.55	3791.2	1744.2	3791.2	1744.2	1.00:0.46	54368	PucR family transcriptional regulator [Rhodococcus erythropolis]
3523	505907	WP_060937905.1	4.82	5	1	1		4275.2	4788.1	5319.9	1902.7	2496.1	2266.2	4275.2	4788.1	5319.9	1902.7	2496.1	2266.2	1.00:1.12:1.24:0.45:0.58:0.53	4794.4	2221.7	4794.4	2221.7	1.00:0.46	23039	TetR family transcriptional regulator [Rhodococcus erythropolis]
3333	504453	WP_019744254.1	3.65	11	2	2		3867.7	3306	7803.5	1106.4	3088.5	2670.7	3867.7	3306	7803.5	1106.4	3088.5	2670.7	1.00:0.85:2.02:0.29:0.80:0.69	4992.4	2288.5	4992.4	2288.5	1.00:0.46	29629	MULTISPECIES: class I SAM-dependent methyltransferase [Rhodococcus]
3425	504526	WP_046378951.1	3.55	7	1	1		411.81	269.91	706.47	174.5	286.34	181.29	411.81	269.91	706.47	174.5	286.34	181.29	1.00:0.66:1.72:0.42:0.70:0.44	462.73	214.04	462.73	214.04	1.00:0.46	30171	MULTISPECIES: MazG family protein [Rhodococcus]
1370	500870	WP_024487574.1	13.05	25	6	6	Carbamidomethylation	20186	24768	36150	15005	12275	12664	15043	17265	21862	8565.2	8118.5	8068.3	1.00:1.15:1.45:0.57:0.54:0.54	27035	13622	18057	8558.1	1.00:0.47	32081	MULTISPECIES: crotonase/enoyl-CoA hydratase family protein [Rhodococcus]
943	500251	WP_060938497.1	10.75	50	14	14	Carbamidomethylation	89720	95485	96211	56267	59488	82854	71659	73047	76213	22423	28964	51853	1.00:1.02:1.06:0.31:0.40:0.72	94610	66675	73640	34413	1.00:0.47	44684	TRAM domain-containing protein [Rhodococcus erythropolis]
2878	501377	WP_060939478.1	9.72	6	2	2	Carbamidomethylation	2847.2	2190	1428.4	1043.8	603.76	1414.9	2847.2	2190	1428.4	1043.8	603.76	1414.9	1.00:0.77:0.50:0.37:0.21:0.50	2155.2	1020.8	2155.2	1020.8	1.00:0.47	56693	long-chain-fatty-acid--CoA ligase [Rhodococcus erythropolis]
720	500445	WP_060938017.1	11.03	8	6	6	Carbamidomethylation Acetylation (N-term)	16442	18259	17029	8975.4	10684	9065.3	10622	12364	11614	4339.6	6491.5	5573.1	1.00:1.16:1.09:0.41:0.61:0.52	17244	9574.9	11534	5468.1	1.00:0.47	118521	alpha/beta fold hydrolase [Rhodococcus erythropolis]
123	499813	WP_003945979.1	30.24	74	24	24	Carbamidomethylation Acetylation (N-term) Deamidation (NQ) Oxidation (M)	1408000	1567400	1343100	729070	663680	717990	527200	608770	575730	244230	306590	249830	1.00:1.15:1.09:0.46:0.58:0.47	1476700	724380	570570	266880	1.00:0.47	39774	MULTISPECIES: inositol-3-phosphate synthase [Rhodococcus]
977	500471	WP_060938059.1	12.15	35	9	9	Carbamidomethylation Deamidation (NQ)	29911	40437	30954	18712	22793	15389	14905	23400	16973	7242.6	11623	7297.6	1.00:1.57:1.14:0.49:0.78:0.49	33932	19298	18426	8721	1.00:0.47	41547	lipid-transfer protein [Rhodococcus erythropolis]
3475	505482	WP_003945171.1	16.19	15	2	2	Carbamidomethylation Oxidation (M)	33829	38277	25981	9261.5	14117	20614	33634	38054	25685	9117.7	13830	20135	1.00:1.13:0.76:0.27:0.41:0.60	32695	15396	32458	15093	1.00:0.47	29579	MULTISPECIES: lytic murein transglycosylase [Rhodococcus]
3697	508042	WP_060939245.1	4.43	3	1	1	Deamidation (NQ)	5917.2	8211.9	8856.8	3239.6	1824	5843.3	5917.2	8211.9	8856.8	3239.6	1824	5843.3	1.00:1.39:1.50:0.55:0.31:0.99	7662	3635.6	7662	3635.6	1.00:0.47	28510	TetR/AcrR family transcriptional regulator C-terminal domain-containing protein [Rhodococcus erythropolis]
2036	501864	WP_003940820.1	42.31	49	7	7	Oxidation (M)	966420	910340	809200	420250	391480	330370	712850	630210	584550	334730	314770	263050	1.00:0.88:0.82:0.47:0.44:0.37	895320	382100	642540	304310	1.00:0.47	10631	MULTISPECIES: 30S ribosomal protein S19 [Nocardiaceae]
1848	501640	WP_020967979.1	10.51	20	4	4		4458.8	7154	13336	2927.6	5854.5	2723.8	4337.2	5822.1	11725	2622.5	5095.3	2496.9	1.00:1.34:2.70:0.60:1.17:0.58	8316.2	3835.3	7294.7	3404.9	1.00:0.47	33985	MULTISPECIES: alpha/beta fold hydrolase [Rhodococcus]
1473	501036	WP_158630206.1	9.17	30	6	6		11475	9698.5	16645	5468	7715	6860.1	9721.7	7486.4	13118	3823.3	5941.2	4624.9	1.00:0.77:1.35:0.39:0.61:0.48	13125	6778.4	10109	4796.5	1.00:0.47	32943	toll/interleukin-1 receptor domain-containing protein [Rhodococcus erythropolis]
3074	504240	WP_020906247.1	6.48	6	1	1		392.04	350.76	293.29	130.07	0	193.06	392.04	350.76	293.29	130.07	0	193.06	1.00:0.89:0.75:0.33:0:0.49	345.36	161.57	345.36	161.57	1.00:0.47	28832	thioesterase family protein [Rhodococcus erythropolis]
608	501050	WP_019747506.1	4.69	5	2	2		2946.2	3054.9	1885.3	1109.1	1474	1509.4	2946.2	3054.9	1885.3	1109.1	1474	1509.4	1.00:1.04:0.64:0.38:0.50:0.51	2892.2	1364.2	2892.2	1364.2	1.00:0.47	60239	MULTISPECIES: 3-ketosteroid-delta-1-dehydrogenase [Rhodococcus]
3655	506108	WP_060938816.1	4.14	6	1	1		824.8	548.21	766.79	375.73	324.22	304.2	824.8	548.21	766.79	375.73	324.22	304.2	1.00:0.66:0.93:0.46:0.39:0.37	713.27	334.72	713.27	334.72	1.00:0.47	25112	response regulator transcription factor [Rhodococcus erythropolis]
962	500142	WP_060938578.1	8.87	33	13	13	Acetylation (N-term) Deamidation (NQ)	65727	54250	55505	35302	29883	32031	34775	24627	28267	18394	9889.5	13745	1.00:0.71:0.81:0.53:0.28:0.40	58494	33014	29223	14009	1.00:0.48	52765	precorrin-3B C(17)-methyltransferase [Rhodococcus erythropolis]
2818	501941	WP_007732991.1	10.31	46	3	3	Carbamidomethylation	20578	20162	23869	9170.9	12983	8884.9	20578	20162	23869	9170.9	12983	8884.9	1.00:0.98:1.16:0.45:0.63:0.43	21537	10346	21537	10346	1.00:0.48	11795	MULTISPECIES: cupin domain-containing protein [Rhodococcus]
2490	501577	WP_060938072.1	6.82	8	1	1	Carbamidomethylation	1571.2	604.59	1331.9	511.53	446.19	733.13	1571.2	604.59	1331.9	511.53	446.19	733.13	1.00:0.38:0.85:0.33:0.28:0.47	1169.2	563.62	1169.2	563.62	1.00:0.48	30736	SDR family oxidoreductase [Rhodococcus erythropolis]
2814	502121	WP_060938849.1	12.3	11	2	2		8540	7326.7	7057.8	2445.6	2967.8	4347.6	8540	7326.7	7057.8	2445.6	2967.8	4347.6	1.00:0.86:0.83:0.29:0.35:0.51	7641.5	3637.1	7641.5	3637.1	1.00:0.48	36433	hypothetical protein [Rhodococcus erythropolis]
1269	500890	WP_019749068.1	11.01	13	4	4		10070	12784	13655	5194.6	5183.3	7490.4	9235.6	12730	13034	4843.2	4919.4	7150.4	1.00:1.38:1.41:0.52:0.53:0.77	12170	5956.1	11666	5637.6	1.00:0.48	51160	MULTISPECIES: GTPase ObgE [Rhodococcus]
3443	505108	WP_060939663.1	9.65	11	2	2		5631.7	7175.6	11530	4174.8	3707.9	3695.3	5631.7	7175.6	11530	4174.8	3707.9	3695.3	1.00:1.27:2.05:0.74:0.66:0.66	8112.6	3859.3	8112.6	3859.3	1.00:0.48	40869	hypothetical protein [Rhodococcus erythropolis]
2472	502321	WP_003945931.1	9.43	12	2	2		6461.9	4376.4	3006.1	2042.9	2247.1	2286.5	6461.9	4376.4	3006.1	2042.9	2247.1	2286.5	1.00:0.68:0.47:0.32:0.35:0.35	4614.8	2192.2	4614.8	2192.2	1.00:0.48	36933	MULTISPECIES: acyl-CoA/acyl-ACP dehydrogenase [Rhodococcus]
2043	501394	WP_060939117.1	9.37	15	3	3		5023.9	4443.4	4018.4	2259.2	2290.9	2073.6	5023.9	4443.4	4018.4	2259.2	2290.9	2073.6	1.00:0.88:0.80:0.45:0.46:0.41	4636.4	2207.9	4636.4	2207.9	1.00:0.48	36086	MULTISPECIES: TIGR03617 family F420-dependent LLM class oxidoreductase [Rhodococcus]
2639	503194	WP_021332433.1	5.86	3	1	1		707.93	617.93	530.73	142.2	481.54	276.58	707.93	617.93	530.73	142.2	481.54	276.58	1.00:0.87:0.75:0.20:0.68:0.39	618.87	300.11	618.87	300.11	1.00:0.48	37491	MULTISPECIES: MCE family protein [Rhodococcus]
3968	509613	WP_003944349.1	3.75	16	1	1		1080.2	1385.6	1315.1	868.73	345.43	0	1080.2	1385.6	1315.1	868.73	345.43	0	1.00:1.28:1.22:0.80:0.32:0	1260.3	607.08	1260.3	607.08	1.00:0.48	8313	MULTISPECIES: hypothetical protein [Rhodococcus]
2219	501725	WP_021331787.1	10.95	17	4	4	Acetylation (N-term)	14225	14406	5921.4	7558.3	4306.1	5328.8	13255	13764	5652.4	6983.4	4148.9	4749.7	1.00:1.04:0.43:0.53:0.31:0.36	11705	5766.7	10890	5294	1.00:0.49	30853	MULTISPECIES: catechol 1 2-dioxygenase [Rhodococcus]
1323	501131	WP_020970297.1	19.78	36	8	8	Carbamidomethylation	173770	138200	173520	76457	75298	95251	94419	89742	117090	44311	50103	53454	1.00:0.95:1.24:0.47:0.53:0.57	161830	88630	100420	49289	1.00:0.49	34907	MULTISPECIES: L-histidine N(alpha)-methyltransferase [Rhodococcus]
1228	501220	WP_060938733.1	6.61	34	7	7	Carbamidomethylation	15736	16234	15617	9186.6	9486	9208.2	13894	11151	13089	5849.7	6279.8	6544.4	1.00:0.80:0.94:0.42:0.45:0.47	16787	9428.5	12711	6224.7	1.00:0.49	34416	DUF2236 domain-containing protein [Rhodococcus erythropolis]
544	500092	WP_029254834.1	28.01	62	17	17	Carbamidomethylation Acetylation (N-term) Deamidation (NQ)	396610	528950	488190	253220	257510	239290	195980	238780	249190	106320	121750	109590	1.00:1.22:1.27:0.54:0.62:0.56	475840	251960	227980	112550	1.00:0.49	56413	MULTISPECIES: AMP-binding protein [Rhodococcus]
1141	500200	WP_060939050.1	16.35	65	15	15	Carbamidomethylation Oxidation (M)	201910	194020	132560	88787	105380	85090	111640	101460	67160	48143	49506	39333	1.00:0.91:0.60:0.43:0.44:0.35	176780	93707	93606	45694	1.00:0.49	40291	FAD-dependent oxidoreductase [Rhodococcus erythropolis]
2317	501460	WP_019744308.1	9.14	4	1	1		3483.9	3190.2	2418.8	1173.9	1442	1816.6	3483.9	3190.2	2418.8	1173.9	1442	1816.6	1.00:0.92:0.69:0.34:0.41:0.52	3031	1477.5	3031	1477.5	1.00:0.49	43732	MULTISPECIES: MCE family protein [Rhodococcus]
3172	506033	WP_060938543.1	7.63	8	2	2		16127	18934	14050	6145.6	9834.6	7845.6	16127	18934	14050	6145.6	9834.6	7845.6	1.00:1.17:0.87:0.38:0.61:0.49	16371	7942	16371	7942	1.00:0.49	44294	MULTISPECIES: glycosyltransferase 87 family protein [Rhodococcus]
2851	502172	WP_003942312.1	7.48	75	6	6		146370	122540	86569	70295	68846	70045	100900	84926	61765	36945	38626	44831	1.00:0.84:0.61:0.37:0.38:0.44	120270	69728	82529	40134	1.00:0.49	8189	MULTISPECIES: DUF3107 domain-containing protein [Rhodococcus]
1018	501186	WP_021345888.1	5.74	27	6	6		54800	45766	50370	8320	12258	57826	52606	43167	48272	6380.3	9506.5	55490	1.00:0.82:0.92:0.12:0.18:1.05	51014	26693	48113	23792	1.00:0.49	42694	MULTISPECIES: PucR family transcriptional regulator [Rhodococcus]
1550	500686	WP_020909438.1	10.96	39	6	6	Carbamidomethylation	17311	17515	22361	8764.2	13029	11115	12900	10205	14809	5352.6	7027.4	6420.6	1.00:0.79:1.15:0.41:0.54:0.50	19062	10969	12638	6266.9	1.00:0.50	29392	MULTISPECIES: ATP-binding cassette domain-containing protein [Rhodococcus]
3462	504174	WP_080572356.1	9.48	31	2	2		2774.4	6696.4	3730.3	1808.5	3029.7	1443.3	2774.4	6696.4	3730.3	1808.5	3029.7	1443.3	1.00:2.41:1.34:0.65:1.09:0.52	4400.4	2194.1	4400.4	2194.1	1.00:0.50	10009	MULTISPECIES: plasmid mobilization relaxosome protein MobC [Rhodococcus erythropolis group]
3787	507174	WP_019750038.1	9.42	13	1	1		5074.8	4899.8	7664.9	2263.8	2912.8	3639	5074.8	4899.8	7664.9	2263.8	2912.8	3639	1.00:0.97:1.51:0.45:0.57:0.72	5879.8	2938.5	5879.8	2938.5	1.00:0.50	11152	MULTISPECIES: hypothetical protein [Rhodococcus]
1979	501054	WP_060937810.1	8.73	13	4	4		4956.5	5200.9	7189	3223.2	2782.2	4040.7	4354.5	5069.5	6473.1	2619.5	2501.7	2805.4	1.00:1.16:1.49:0.60:0.57:0.64	5782.1	3348.7	5299	2642.2	1.00:0.50	57552	AMP-binding protein [Rhodococcus erythropolis]
3374	508786	WP_060939513.1	3.1	4	1	1		165.3	228.86	414.57	93.297	83.991	223.27	165.3	228.86	414.57	93.297	83.991	223.27	1.00:1.38:2.51:0.56:0.51:1.35	269.58	133.52	269.58	133.52	1.00:0.50	55812	serine hydrolase [Rhodococcus erythropolis]
436	501981	WP_060937995.1	17.63	10	3	3		30959	11032	34101	203790	244160	352110	30959	11032	34101	203790	244160	352110	1.00:0.36:1.10:6.58:7.89:11.37	25364	266690	25364	266690	1.00:10.51	54588	MULTISPECIES: MmgE/PrpD family protein [Rhodococcus]
3706	503519	WP_060939425.1	5.96	8	1	1	Carbamidomethylation	1006.2	1326.8	1217.9	1165.8	2528.4	3429.9	1006.2	1326.8	1217.9	1165.8	2528.4	3429.9	1.00:1.32:1.21:1.16:2.51:3.41	1183.6	2374.7	1183.6	2374.7	1.00:2.01	21025	hypothetical protein [Rhodococcus erythropolis]
3505	508978	WP_060938080.1	2.28	7	1	1	Carbamidomethylation	667.29	119.23	483.37	1389.9	126.38	1043.4	667.29	119.23	483.37	1389.9	126.38	1043.4	1.00:0.18:0.72:2.08:0.19:1.56	423.3	853.22	423.3	853.22	1.00:2.02	32210	hypothetical protein [Rhodococcus erythropolis]
262	499990	WP_003945596.1	33.73	75	22	22	Carbamidomethylation Acetylation (N-term) Deamidation (NQ) Oxidation (M)	523260	517580	627710	1291500	1302300	1275700	214890	165490	201240	427020	351180	397900	1.00:0.77:0.94:1.99:1.63:1.85	556750	1290400	193870	392030	1.00:2.02	46131	MULTISPECIES: 3-oxoacyl-ACP reductase [Rhodococcus]
3664	506426	WP_021332617.1	11.49	19	2	2		10137	12437	11240	15041	29242	23861	10137	12437	11240	15041	29242	23861	1.00:1.23:1.11:1.48:2.88:2.35	11272	22715	11272	22715	1.00:2.02	17261	MULTISPECIES: lipoprotein LpqH [Rhodococcus]
3599	509243	WP_060939468.1	4.42	4	1	1		580.29	533.3	421.77	600.76	1100.9	1307.1	580.29	533.3	421.77	600.76	1100.9	1307.1	1.00:0.92:0.73:1.04:1.90:2.25	600.19	1211.6	600.19	1211.6	1.00:2.02	24297	hypothetical protein [Rhodococcus erythropolis]
987	501787	WP_060938368.1	12.82	18	6	6	Carbamidomethylation Deamidation (NQ)	19948	18987	20578	34502	40230	47833	13089	12777	14902	25621	24871	33778	1.00:0.98:1.14:1.96:1.90:2.58	20083	40855	13835	28090	1.00:2.03	78784	VanW family protein [Rhodococcus erythropolis]
1534	501868	WP_020907254.1	13.78	24	4	4	Deamidation (NQ)	22385	14737	14279	34142	34878	37501	19297	14515	13800	31522	32868	32209	1.00:0.75:0.72:1.63:1.70:1.67	18287	36668	15871	32200	1.00:2.03	37468	MULTISPECIES: PQQ-dependent sugar dehydrogenase [Rhodococcus]
2200	504705	WP_060939771.1	4.29	8	3	3	Carbamidomethylation	2028.3	2533.7	1073.7	2937	4147.9	4436	2028.3	2533.7	1073.7	2937	4147.9	4436	1.00:1.25:0.53:1.45:2.05:2.19	1878.6	3840.3	1878.6	3840.3	1.00:2.04	48851	ergothioneine biosynthesis protein EgtB [Rhodococcus erythropolis]
1863	503861	WP_021331871.1	10.83	14	3	3		7728.5	8511.9	5387.1	14484	16927	15585	6715.4	7837.9	4464.2	11966	13768	13104	1.00:1.17:0.66:1.78:2.05:1.95	7209.2	15665	6339.2	12946	1.00:2.04	32192	MULTISPECIES: AraC family transcriptional regulator [Rhodococcus]
3466	502438	WP_003940176.1	11.31	20	3	3	Carbamidomethylation	13958	11763	15419	14417	34161	35566	13958	11763	15419	14417	34161	35566	1.00:0.84:1.10:1.03:2.45:2.55	13714	28048	13714	28048	1.00:2.05	21534	MULTISPECIES: hypothetical protein [Rhodococcus]
1492	502043	WP_060938551.1	11.18	33	5	5	Carbamidomethylation	4799.6	7812.1	5861	16600	14668	12106	4262.3	7257.2	5338.2	11473	12699	10465	1.00:1.70:1.25:2.69:2.98:2.46	6251.3	14458	5619.2	11546	1.00:2.05	33053	MULTISPECIES: SDR family oxidoreductase [Rhodococcus]
1709	500775	WP_019747937.1	15.67	70	10	10		66482	68903	105420	163060	169590	165990	32725	34196	59101	84817	88145	85062	1.00:1.04:1.81:2.59:2.69:2.60	81893	173850	42007	86008	1.00:2.05	22352	MULTISPECIES: 3-isopropylmalate dehydratase small subunit [Rhodococcus]
750	501335	WP_037249435.1	12.93	33	6	6		27730	27769	21211	46623	53093	49601	22475	22988	17132	39882	46217	42497	1.00:1.02:0.76:1.77:2.06:1.89	26183	49772	20865	42865	1.00:2.05	27384	MULTISPECIES: hypothetical protein [Rhodococcus]
2589	501743	WP_003942671.1	15.98	52	8	8	Carbamidomethylation	50379	42313	78084	120030	118680	117640	37849	33873	65113	91304	100110	91819	1.00:0.89:1.72:2.41:2.64:2.43	57378	119830	46064	95460	1.00:2.07	19217	MULTISPECIES: hypothetical protein [Rhodococcus]
908	500647	WP_029538151.1	20.56	51	12	12	Carbamidomethylation Acetylation (N-term) Deamidation (NQ)	111380	127180	116450	249840	227690	258860	69859	78173	76069	156030	154470	158320	1.00:1.12:1.09:2.23:2.21:2.27	119040	245460	75408	156270	1.00:2.07	33833	MULTISPECIES: 5'-3' exonuclease [Rhodococcus]
873	500571	WP_020723628.1	15.33	63	12	12	Carbamidomethylation Oxidation (M)	83382	90398	98595	149040	240190	194370	26948	31554	51055	49111	98883	79959	1.00:1.17:1.89:1.82:3.67:2.97	93981	198340	36519	75984	1.00:2.08	35930	MULTISPECIES: LLM class F420-dependent oxidoreductase [Rhodococcus]
1639	502273	WP_060938808.1	8.39	18	6	6		5044.2	8352.4	9929.1	15714	10126	16218	3676.9	6214.2	8313.5	14081	9293.2	14457	1.00:1.69:2.26:3.83:2.53:3.93	7775.2	14019	6068.2	12610	1.00:2.08	54162	Hsp70 family protein [Rhodococcus erythropolis]
2365	502424	WP_003946414.1	11.35	44	5	5	Acetylation (N-term) Deamidation (NQ)	50500	55833	87854	121090	129960	88279	27711	36505	77272	103240	110270	82754	1.00:1.32:2.79:3.73:3.98:2.99	67988	116500	47163	98755	1.00:2.09	9650	MULTISPECIES: 30S ribosomal protein S18 [Rhodococcus]
3329	502986	WP_020969399.1	11.02	18	2	2		9643.4	8732.9	8970.4	20170	19302	17593	9643.4	8732.9	8970.4	20170	19302	17593	1.00:0.91:0.93:2.09:2.00:1.82	9115.6	19021	9115.6	19021	1.00:2.09	15762	MULTISPECIES: hypothetical protein [Rhodococcus]
3319	502555	WP_007735005.1	2.35	22	3	3		2009.1	5128	3065.3	6165.1	13405	6308.4	2009.1	5128	3065.3	6165.1	13405	6308.4	1.00:2.55:1.53:3.07:6.67:3.14	4774.4	10019	4774.4	10019	1.00:2.10	15571	MULTISPECIES: CBS domain-containing protein [Rhodococcus]
3056	502176	WP_060939696.1	14.41	23	3	3		21169	24017	19019	38224	55471	42486	21169	24017	19019	38224	55471	42486	1.00:1.13:0.90:1.81:2.62:2.01	21402	45394	21402	45394	1.00:2.12	25257	aspartate/glutamate racemase family protein [Rhodococcus erythropolis]
680	501586	WP_029254493.1	11.28	15	6	6		14104	10121	9831	14968	17442	26713	8831.3	6591.2	6997.2	11840	14113	22309	1.00:0.75:0.79:1.34:1.60:2.53	11431	19707	7552.8	16087	1.00:2.13	51266	MULTISPECIES: hypothetical protein [Rhodococcus]
2598	503366	WP_020969025.1	58.8	36	5	5	Deamidation (NQ) Acetylation (N-term)	234360	221120	229560	468270	528370	531840	221430	205770	218220	424900	485870	477690	1.00:0.93:0.99:1.92:2.19:2.16	228350	509490	215140	462820	1.00:2.15	17775	MULTISPECIES: MaoC family dehydratase [Rhodococcus]
1485	501433	WP_003944736.1	6.47	36	7	7	Carbamidomethylation	5082.3	3437.4	3828.9	10734	8970.3	13175	3105.8	2172.8	1257.1	7275.3	4520.4	7881.5	1.00:0.70:0.40:2.34:1.46:2.54	5091.3	11161	3109.9	6760	1.00:2.17	38361	MULTISPECIES: tRNA 2-thiouridine(34) synthase MnmA [Rhodococcus]
1945	501813	WP_019744240.1	16.61	46	5	5		34039	30899	21233	68047	77280	53769	28283	25826	18387	53623	62552	42636	1.00:0.91:0.65:1.90:2.21:1.51	29027	66765	24469	53337	1.00:2.18	19132	MULTISPECIES: hypothetical protein [Rhodococcus]
2113	502146	WP_060938610.1	11.81	38	5	5	Carbamidomethylation	11926	9496.7	11855	23655	24575	25249	7180	7879.6	11066	18125	20186	18927	1.00:1.10:1.54:2.52:2.81:2.64	12164	24493	8708.6	19079	1.00:2.19	29648	dTDP-4-dehydrorhamnose reductase [Rhodococcus erythropolis]
2524	502221	WP_029254686.1	7.68	19	4	4		3663.1	3734.6	4185.3	5535.8	9629.6	10943	3552.5	3573.6	4185.3	5395.6	9629.6	10818	1.00:1.01:1.18:1.52:2.71:3.05	4077.9	8747	3942.1	8614.3	1.00:2.19	37477	MULTISPECIES: iron-containing redox enzyme family protein [Rhodococcus]
2195	503876	WP_060939821.1	10.54	6	1	1		1876.4	247.88	728.33	2700.2	557.65	3039.2	1876.4	247.88	728.33	2700.2	557.65	3039.2	1.00:0.13:0.39:1.44:0.30:1.62	950.88	2099	950.88	2099	1.00:2.21	38537	PQQ-dependent sugar dehydrogenase [Rhodococcus erythropolis]
1728	501319	WP_060938794.1	31.25	56	8	8	Carbamidomethylation	136150	161760	115110	286420	303540	296100	100130	99609	64611	174630	204710	209830	1.00:0.99:0.65:1.74:2.04:2.10	139040	295360	88340	196390	1.00:2.22	27506	type I methionyl aminopeptidase [Rhodococcus erythropolis]
761	500225	WP_060938085.1	11.81	36	15	15	Carbamidomethylation	69910	66268	84626	134410	128740	141500	25252	22731	32382	57576	58906	62111	1.00:0.90:1.28:2.28:2.33:2.46	74130	137360	26789	59531	1.00:2.22	58116	thiol reductant ABC exporter subunit CydC [Rhodococcus erythropolis]
3198	506074	WP_007734706.1	13.8	12	1	1		6537.4	7393.8	11213	15695	19201	20897	6537.4	7393.8	11213	15695	19201	20897	1.00:1.13:1.72:2.40:2.94:3.20	8381.4	18598	8381.4	18598	1.00:2.22	9350	MULTISPECIES: DUF4235 domain-containing protein [Rhodococcus]
1677	502349	WP_019747447.1	12.35	10	3	3		4782	5204.5	2603.3	9428.1	8851.4	10931	4782	5204.5	2603.3	9428.1	8851.4	10931	1.00:1.09:0.54:1.97:1.85:2.29	4458.5	9907.3	4458.5	9907.3	1.00:2.22	68026	MULTISPECIES: hypothetical protein [Rhodococcus]
3402	504650	WP_007731033.1	8.12	17	3	3	Carbamidomethylation	3663.5	2865.4	2489.5	7497.4	5926.4	8802.7	3663.5	2865.4	2489.5	7497.4	5926.4	8802.7	1.00:0.78:0.68:2.05:1.62:2.40	3326.7	7408.8	3326.7	7408.8	1.00:2.23	30699	MULTISPECIES: transglutaminase family protein [Rhodococcus]
2581	502070	WP_007728426.1	12.68	28	2	2		2647	5278.6	6219.9	12360	9553	9578.3	2647	5278.6	6219.9	12360	9553	9578.3	1.00:1.99:2.35:4.67:3.61:3.62	4715.2	10497	4715.2	10497	1.00:2.23	17968	MULTISPECIES: histidine phosphatase family protein [Rhodococcus]
3719	505035	WP_021333972.1	10.65	18	3	3	Acetylation (N-term) Deamidation (NQ)	13723	4178.1	5581.7	29234	10224	13626	13008	2639.7	4302.3	27617	7641.6	11957	1.00:0.20:0.33:2.12:0.59:0.92	8199.9	17695	7022.3	15739	1.00:2.24	19206	MULTISPECIES: LytR C-terminal domain-containing protein [Rhodococcus]
2451	502704	WP_020970361.1	14.63	27	4	4	Carbamidomethylation	7259.2	8191.3	4840.9	17511	16722	13158	6639.3	7681.1	4336.2	16520	15243	12381	1.00:1.16:0.65:2.49:2.30:1.86	7112.6	15797	6567.6	14714	1.00:2.24	28649	MULTISPECIES: FAD:protein FMN transferase [Rhodococcus]
2595	502577	WP_060939306.1	17.42	25	4	4	Carbamidomethylation Oxidation (M)	6771	17313	18549	28027	42351	29793	6122.5	17194	17354	26926	41883	29039	1.00:2.81:2.83:4.40:6.84:4.74	15316	33390	14540	32616	1.00:2.24	27604	HAD-IIA family hydrolase [Rhodococcus erythropolis]
1674	501783	WP_047888402.1	8.51	29	5	5	Carbamidomethylation	11829	10875	12782	15024	25464	13941	7747.4	7458.1	8479.3	9600.7	23944	10432	1.00:0.96:1.09:1.24:3.09:1.35	11829	21215	7894.9	17731	1.00:2.25	28677	MULTISPECIES: tyrosine-protein phosphatase [Rhodococcus]
3905	509589	WP_019750045.1	14.18	14	2	2		15826	28692	16350	37121	40311	57438	13774	26791	15120	34709	37045	54265	1.00:1.95:1.10:2.52:2.69:3.94	20289	44956	18561	42006	1.00:2.26	11096	MULTISPECIES: hypothetical protein [Rhodococcus]
2544	502014	WP_174531786.1	11.49	30	5	5	Carbamidomethylation	7408.5	7425.2	4431.4	13560	14177	18109	6199.4	6483.4	3928.3	10869	12332	14510	1.00:1.05:0.63:1.75:1.99:2.34	6560.3	15282	5537	12570	1.00:2.27	32550	SGNH/GDSL hydrolase family protein [Rhodococcus erythropolis]
230	500169	WP_060939587.1	33.08	58	23	23	Carbamidomethylation Oxidation (M) Deamidation (NQ)	603430	678990	779500	1433000	2024800	2054800	280290	277300	334610	507080	745960	778430	1.00:0.99:1.19:1.81:2.66:2.78	697100	1838400	297400	677150	1.00:2.28	57938	AMP-binding protein [Rhodococcus erythropolis]
1371	502453	WP_046378642.1	12.53	9	3	3		3415	3971.2	3202	8194.3	7042.6	8925.7	3415	3971.2	3202	8194.3	7042.6	8925.7	1.00:1.16:0.94:2.40:2.06:2.61	3529.4	8054.2	3529.4	8054.2	1.00:2.28	54230	FAD-binding protein [Rhodococcus erythropolis]
2347	501264	WP_060939063.1	16.36	42	8	8	Carbamidomethylation	20136	19504	26035	50038	52285	48849	15488	12292	12099	33765	29552	30259	1.00:0.79:0.78:2.18:1.91:1.95	23881	50391	13479	31192	1.00:2.31	38776	o-succinylbenzoate--CoA ligase [Rhodococcus erythropolis]
464	500467	WP_127159979.1	18.23	38	11	11	Carbamidomethylation	40008	45749	39910	100710	89021	93319	20294	20111	18909	48328	45240	45391	1.00:0.99:0.93:2.38:2.23:2.24	42009	94350	19771	46320	1.00:2.34	39433	23S rRNA (adenine(2503)-C(2))-methyltransferase RlmN [Rhodococcus erythropolis]
1240	501356	WP_080666671.1	33.92	42	9	9	Carbamidomethylation Deamidation (NQ)	153070	155640	116720	326010	324830	354330	82224	81057	66247	171280	164730	200780	1.00:0.99:0.81:2.08:2.00:2.44	142360	335510	76510	178930	1.00:2.34	33851	MULTISPECIES: phytanoyl-CoA dioxygenase family protein [Rhodococcus]
396	500612	WP_003942119.1	47.31	95	16	16	Carbamidomethylation Acetylation (N-term) Deamidation (NQ) Oxidation (M)	942130	955820	924010	2443300	2336700	1995700	516320	554960	555950	1374900	1346000	1109100	1.00:1.07:1.08:2.66:2.61:2.15	942350	2259000	542410	1276700	1.00:2.35	21497	MULTISPECIES: peroxiredoxin [Rhodococcus]
3609	509409	WP_019747463.1	10.74	10	1	1		1618.5	1881	1332.4	4849.1	3713.3	2770.5	1618.5	1881	1332.4	4849.1	3713.3	2770.5	1.00:1.16:0.82:3.00:2.29:1.71	1610.6	3777.7	1610.6	3777.7	1.00:2.35	13746	MULTISPECIES: hypothetical protein [Rhodococcus]
1402	503363	WP_003941327.1	10.35	69	5	5	Acetylation (N-term) Oxidation (M)	57719	183820	551660	348450	1148600	435370	44107	163520	535970	339710	1122700	421330	1.00:3.71:12.15:7.70:25.45:9.55	283090	645240	265180	627930	1.00:2.37	8220	MULTISPECIES: ATP synthase F0 subunit C [Rhodococcus]
3501	503388	WP_019750051.1	14.92	15	3	3	Deamidation (NQ)	13307	14041	8703.5	22300	33169	26904	9607.4	10206	5682.5	16630	26126	17637	1.00:1.06:0.59:1.73:2.72:1.84	12017	27458	8498.6	20131	1.00:2.37	36279	MULTISPECIES: hypothetical protein [Rhodococcus erythropolis group]
2699	503547	WP_020968357.1	18.05	12	2	2		13184	11547	14912	31903	26881	35048	13184	11547	14912	31903	26881	35048	1.00:0.88:1.13:2.42:2.04:2.66	13214	31277	13214	31277	1.00:2.37	29719	MULTISPECIES: NAD(P)H-binding protein [Rhodococcus]
4000	510415	WP_060938320.1	5.2	8	1	1	Carbamidomethylation	763.67	1096.5	545.15	896.69	1795.3	3028.7	763.67	1096.5	545.15	896.69	1795.3	3028.7	1.00:1.44:0.71:1.17:2.35:3.97	801.78	1906.9	801.78	1906.9	1.00:2.38	13180	hypothetical protein [Rhodococcus erythropolis]
3242	504921	WP_020906739.1	4.35	6	1	1		79.342	191.33	399.07	466.14	496.74	628.21	79.342	191.33	399.07	466.14	496.74	628.21	1.00:2.41:5.03:5.88:6.26:7.92	223.25	530.36	223.25	530.36	1.00:2.38	29716	MULTISPECIES: RNA polymerase sigma factor SigF [Rhodococcus]
2071	504407	WP_019747469.1	3.8	6	1	1		175.73	309.58	264.79	323.43	1032.9	431.07	175.73	309.58	264.79	323.43	1032.9	431.07	1.00:1.76:1.51:1.84:5.88:2.45	250.04	595.79	250.04	595.79	1.00:2.38	30127	MULTISPECIES: SigB/SigF/SigG family RNA polymerase sigma factor [Rhodococcus]
907	500543	WP_019749386.1	5.42	40	12	12	Carbamidomethylation	33967	33111	23556	34542	60793	39248	13115	13153	9745.7	13548	44611	27880	1.00:1.00:0.74:1.03:3.40:2.13	30582	45364	12005	28680	1.00:2.39	40889	MULTISPECIES: molecular chaperone DnaJ [Rhodococcus]
2461	503498	WP_020909402.1	6.45	13	2	2		1053.6	1600.3	1286.3	3087.7	4139.6	2835.5	1053.6	1600.3	1286.3	3087.7	4139.6	2835.5	1.00:1.52:1.22:2.93:3.93:2.69	1405.6	3354.3	1405.6	3354.3	1.00:2.39	30910	MULTISPECIES: NADP-dependent oxidoreductase [Rhodococcus]
2913	502233	WP_019748767.1	11.12	35	4	4		11300	15514	13852	17394	27057	49128	8718.1	12418	11008	12315	21284	43747	1.00:1.42:1.26:1.41:2.44:5.02	13555	31193	10715	25782	1.00:2.41	21885	MULTISPECIES: SRPBCC family protein [Rhodococcus]
4019	509588	WP_003942144.1	6.26	19	1	1		10122	14218	26048	25739	41201	54709	10122	14218	26048	25739	41201	54709	1.00:1.40:2.57:2.54:4.07:5.40	16796	40550	16796	40550	1.00:2.41	8188	MULTISPECIES: HPr family phosphocarrier protein [Rhodococcus]
826	501583	WP_003942363.1	25.74	15	4	4		30538	32597	34080	76138	89916	79428	29359	29877	31710	68771	82110	70255	1.00:1.02:1.08:2.34:2.80:2.39	32543	81828	30453	73712	1.00:2.42	42676	MULTISPECIES: acyl-CoA dehydrogenase family protein [Rhodococcus]
2070	502133	WP_003941968.1	10.97	25	3	3		13663	6813.8	11840	23452	36161	18997	13663	6813.8	11840	23452	36161	18997	1.00:0.50:0.87:1.72:2.65:1.39	10826	26203	10826	26203	1.00:2.42	21782	MULTISPECIES: TetR family transcriptional regulator [Rhodococcus]
274	500948	WP_060937922.1	7.55	9	3	3		1001.5	1078	629.11	2259.4	2906.6	2126.7	1001.5	1078	629.11	2259.4	2906.6	2126.7	1.00:1.08:0.63:2.26:2.90:2.12	1038.9	2513.8	1038.9	2513.8	1.00:2.42	55116	hypothetical protein [Rhodococcus erythropolis]
3090	501885	WP_060939862.1	19.57	41	6	6		38638	19369	23751	69536	72417	64068	34567	15454	19230	56544	61967	49616	1.00:0.45:0.56:1.64:1.79:1.44	27714	68673	23084	56042	1.00:2.43	23040	NUDIX hydrolase [Rhodococcus erythropolis]
3632	504863	WP_029255988.1	4.73	7	1	1		667.51	1015.7	14275	25556	818.63	12713	667.51	1015.7	14275	25556	818.63	12713	1.00:1.52:21.39:38.29:1.23:19.05	5319.5	13029	5319.5	13029	1.00:2.45	19807	MULTISPECIES: AAA family ATPase [Rhodococcus]
1807	505751	WP_020905966.1	11.58	10	3	3	Carbamidomethylation	456.07	569.83	1082.5	1502.2	1496.1	2136.8	456.07	569.83	1082.5	1502.2	1496.1	2136.8	1.00:1.25:2.37:3.29:3.28:4.69	734.99	1808.1	734.99	1808.1	1.00:2.46	52742	MULTISPECIES: 2-hydroxymuconic semialdehyde dehydrogenase [Rhodococcus]
3666	508896	WP_060938140.1	5.82	7	1	1		141.92	0	0	238.19	251.35	563.68	141.92	0	0	238.19	251.35	563.68	1.00:0:0:1.68:1.77:3.97	141.92	351.07	141.92	351.07	1.00:2.47	23179	alpha-ketoglutarate-dependent dioxygenase AlkB [Rhodococcus erythropolis]
3480	506343	WP_060938451.1	4.24	5	1	1		135.72	382.48	181.95	117.41	895.53	713.43	135.72	382.48	181.95	117.41	895.53	713.43	1.00:2.82:1.34:0.87:6.60:5.26	233.38	575.46	233.38	575.46	1.00:2.47	25092	MULTISPECIES: response regulator transcription factor [Rhodococcus]
991	500735	WP_020906880.1	41.29	51	10	10	Carbamidomethylation Acetylation (N-term)	172900	192470	202620	517200	586700	531040	128890	131270	139260	328880	340130	320850	1.00:1.02:1.08:2.55:2.64:2.49	189330	544980	133140	329960	1.00:2.48	29171	MULTISPECIES: CoA ester lyase [Rhodococcus]
2189	501652	WP_003940948.1	2.41	32	5	5		8116.9	6541	10696	22993	20562	24593	7357.5	5254	7812.2	18261	16919	19087	1.00:0.71:1.06:2.48:2.30:2.59	9128.7	22716	7301.2	18089	1.00:2.48	27800	MULTISPECIES: AAA family ATPase [Rhodococcus]
4026	510379	WP_060938803.1	12.9	20	1	1	Carbamidomethylation	196.79	2206.1	1222.9	728.05	4752.7	4537.8	196.79	2206.1	1222.9	728.05	4752.7	4537.8	1.00:11.21:6.21:3.70:24.15:23.06	1583.5	3945.1	1583.5	3945.1	1.00:2.49	12772	cupredoxin domain-containing protein [Rhodococcus erythropolis]
2899	507387	WP_060939089.1	13.59	14	2	2		1701.4	2957	3426.2	4693.2	9258.4	6181.2	1701.4	2957	3426.2	4693.2	9258.4	6181.2	1.00:1.74:2.01:2.76:5.44:3.63	2694.9	6710.9	2694.9	6710.9	1.00:2.49	24829	MULTISPECIES: class I SAM-dependent methyltransferase [Rhodococcus]
3607	503648	WP_020969914.1	22.47	23	2	2	Carbamidomethylation	21165	39446	25870	67702	57024	92450	21165	39446	25870	67702	57024	92450	1.00:1.86:1.22:3.20:2.69:4.37	28827	72392	28827	72392	1.00:2.51	14509	MULTISPECIES: hypothetical protein [Rhodococcus]
3592	502573	WP_020969286.1	14.94	49	5	5		10688	8568.9	7458.7	20907	21744	21060	9772.3	6737.9	5693.4	18633	19012	18362	1.00:0.69:0.58:1.91:1.95:1.88	9075.4	21237	7401.2	18669	1.00:2.52	17328	MULTISPECIES: NUDIX domain-containing protein [Rhodococcus]
300	500876	WP_060939623.1	23.36	34	9	9	Carbamidomethylation Deamidation (NQ)	56699	66231	61176	94002	148000	213770	33666	43766	35762	64909	98285	122710	1.00:1.30:1.06:1.93:2.92:3.65	62402	153670	37731	95302	1.00:2.53	55478	cutinase family protein [Rhodococcus erythropolis]
3618	505534	WP_081098338.1	7.97	13	1	1		396.95	67.013	165.23	702.84	663.04	232.7	396.95	67.013	165.23	702.84	663.04	232.7	1.00:0.17:0.42:1.77:1.67:0.59	209.73	532.86	209.73	532.86	1.00:2.54	21941	TetR/AcrR family transcriptional regulator [Rhodococcus erythropolis]
477	500339	WP_020909545.1	15.79	46	13	13	Carbamidomethylation Deamidation (NQ)	34075	59245	57984	54932	115820	92013	11246	31360	33652	37130	85482	71825	1.00:2.79:2.99:3.30:7.60:6.39	51763	87781	25419	64812	1.00:2.55	41881	MULTISPECIES: lipid-transfer protein [Rhodococcus]
1293	502205	WP_003942237.1	26	52	7	7	Acetylation (N-term) Deamidation (NQ)	48557	37360	46535	112880	118270	122740	40616	35079	42646	91354	108490	105850	1.00:0.86:1.05:2.25:2.67:2.61	44681	117960	39447	101900	1.00:2.58	24594	MULTISPECIES: PhzF family phenazine biosynthesis protein [Rhodococcus]
471	500198	WP_021346030.1	26.31	28	14	14	Carbamidomethylation Deamidation (NQ)	65327	81874	75399	132250	192980	241390	26639	31838	28560	49301	84962	92246	1.00:1.20:1.07:1.85:3.19:3.46	74973	188870	29013	75503	1.00:2.60	78512	MULTISPECIES: catalase [Rhodococcus]
976	500593	WP_060938993.1	30.2	56	11	11	Acetylation (N-term) Deamidation (NQ)	82186	86146	70299	282560	254740	186980	41229	47602	30544	127950	115940	82008	1.00:1.15:0.74:3.10:2.81:1.99	81620	241880	41232	108630	1.00:2.63	35317	alpha-ketoacid dehydrogenase subunit beta [Rhodococcus erythropolis]
1259	502732	WP_019749047.1	16.96	8	2	2		894.6	2098.6	1889.5	4471.6	5719	4588.5	894.6	2098.6	1889.5	4471.6	5719	4588.5	1.00:2.35:2.11:5.00:6.39:5.13	1860.1	4926.4	1860.1	4926.4	1.00:2.65	59323	MULTISPECIES: circularly permuted type 2 ATP-grasp protein [Rhodococcus]
1593	500795	WP_031331591.1	10.07	44	9	9	Carbamidomethylation Deamidation (NQ) Oxidation (M) Acetylation (N-term)	91172	97807	116640	196930	234540	180220	40547	38986	69753	124560	168280	112790	1.00:0.96:1.72:3.07:4.15:2.78	103940	204160	49762	135210	1.00:2.72	29922	MULTISPECIES: diaminopimelate epimerase [Rhodococcus]
2743	503689	WP_020970156.1	5.88	3	1	1		235.75	284.23	156.78	1068.2	326.98	445.02	235.75	284.23	156.78	1068.2	326.98	445.02	1.00:1.21:0.67:4.53:1.39:1.89	225.59	613.4	225.59	613.4	1.00:2.72	56285	MULTISPECIES: stealth family protein [Rhodococcus]
3597	506663	WP_020906664.1	4.17	4	1	1		391.03	491.28	551.49	3252.9	346.48	303.31	391.03	491.28	551.49	3252.9	346.48	303.31	1.00:1.26:1.41:8.32:0.89:0.78	477.93	1300.9	477.93	1300.9	1.00:2.72	20497	MULTISPECIES: SipW-dependent-type signal peptide-containing protein [Rhodococcus]
3834	510460	WP_046379918.1	5.95	7	1	1		308.28	248.7	329.62	760.48	972.05	696.13	308.28	248.7	329.62	760.48	972.05	696.13	1.00:0.81:1.07:2.47:3.15:2.26	295.53	809.55	295.53	809.55	1.00:2.74	24655	SMC-Scp complex subunit ScpB [Rhodococcus erythropolis]
2254	502333	WP_047888772.1	12.9	18	3	3	Carbamidomethylation	8440	3211.7	3252.8	17879	4746.1	18560	8440	3211.7	3252.8	17879	4746.1	18560	1.00:0.38:0.39:2.12:0.56:2.20	4968.2	13728	4968.2	13728	1.00:2.76	35749	MULTISPECIES: L-idonate 5-dehydrogenase [Rhodococcus]
3641	505011	WP_007729345.1	12.65	29	1	1		111.3	61.523	0	390.36	661.84	378.29	111.3	61.523	0	390.36	661.84	378.29	1.00:0.55:0:3.51:5.95:3.40	172.82	476.83	172.82	476.83	1.00:2.76	7542	MULTISPECIES: DUF5302 domain-containing protein [Rhodococcus]
792	500897	WP_019748546.1	38.26	58	9	9	Deamidation (NQ) Oxidation (M)	106890	125230	112030	269650	408610	280910	74944	87397	73047	165110	286770	168810	1.00:1.17:0.97:2.20:3.83:2.25	119680	331600	79040	218780	1.00:2.77	35047	MULTISPECIES: hypothetical protein [Rhodococcus]
1199	501502	WP_060939175.1	23.31	31	5	5		17148	12802	21564	47158	45534	54308	15068	11203	19935	40566	39406	48713	1.00:0.74:1.32:2.69:2.62:3.23	17354	49000	15402	42895	1.00:2.79	31610	nitronate monooxygenase [Rhodococcus erythropolis]
61	499815	WP_021334316.1	45.46	76	31	31	Carbamidomethylation Acetylation (N-term) Deamidation (NQ) Oxidation (M)	1530300	1657900	1653400	5343100	5142400	4914700	437460	445900	498120	1394600	1254600	1234600	1.00:1.02:1.14:3.19:2.87:2.82	1623900	5133600	462640	1294600	1.00:2.80	56726	MULTISPECIES: acetyl-CoA carboxylase subunit beta [Rhodococcus]
1723	501824	WP_046378361.1	29.34	35	5	5		22919	25131	22932	33838	75627	100710	21549	22031	21338	30673	63161	88537	1.00:1.02:0.99:1.42:2.93:4.11	23822	70060	21640	60790	1.00:2.81	32786	MULTISPECIES: alkaline phosphatase family protein [Rhodococcus]
3093	502174	WP_020907437.1	11.45	55	5	5		21489	19441	37983	41399	135730	36444	16049	18137	35022	35425	129240	32167	1.00:1.13:2.18:2.21:8.05:2.00	29049	71410	23069	65610	1.00:2.84	22116	MULTISPECIES: ribosome maturation factor RimP [Rhodococcus]
2512	502406	WP_021333923.1	13.94	4	1	1		314.06	885.16	485.47	1488.2	1892.8	1430.1	314.06	885.16	485.47	1488.2	1892.8	1430.1	1.00:2.82:1.55:4.74:6.03:4.55	561.56	1603.7	561.56	1603.7	1.00:2.86	37613	acyltransferase family protein [Rhodococcus erythropolis]
2479	502521	WP_019747097.1	28.39	43	6	6	Oxidation (M)	48322	73597	42933	137780	194680	147470	45850	68644	40157	124300	184250	138620	1.00:1.50:0.88:2.71:4.02:3.02	55204	159980	51550	149060	1.00:2.89	19395	MULTISPECIES: YceI family protein [Rhodococcus]
1023	500654	WP_020968657.1	31.37	53	12	12	Carbamidomethylation	58974	57236	71692	170860	253930	191500	32423	30388	49867	86339	146620	93868	1.00:0.94:1.54:2.66:4.52:2.90	64109	213950	37560	108940	1.00:2.90	36324	MULTISPECIES: ABC transporter substrate-binding protein [Rhodococcus]
3488	502971	WP_019747460.1	22.68	25	3	3	Carbamidomethylation	14135	9744.2	16146	39297	57534	21195	14135	9744.2	16146	39297	57534	21195	1.00:0.69:1.14:2.78:4.07:1.50	13552	39342	13552	39342	1.00:2.90	15094	MULTISPECIES: STAS domain-containing protein [Rhodococcus]
2990	504257	WP_019745731.1	15.76	20	2	2		738.39	1469.9	1207.5	2915	5255.3	1729.3	738.39	1469.9	1207.5	2915	5255.3	1729.3	1.00:1.99:1.64:3.95:7.12:2.34	1138.6	3299.9	1138.6	3299.9	1.00:2.90	16182	MULTISPECIES: MarR family transcriptional regulator [Rhodococcus]
1222	500545	WP_060937872.1	19.59	29	9	9		21001	28647	26920	19105	91202	21549	10702	11703	11494	9553.1	78859	11103	1.00:1.09:1.07:0.89:7.37:1.04	25800	44141	11300	33172	1.00:2.94	59409	helix-turn-helix domain-containing protein [Rhodococcus erythropolis]
2029	501566	WP_003946172.1	24.07	34	7	7	Carbamidomethylation Deamidation (NQ)	10684	18219	16194	33796	35370	35524	6772.5	8674.3	10987	26446	24841	26565	1.00:1.28:1.62:3.90:3.67:3.92	15452	34897	8811.2	25951	1.00:2.95	28834	MULTISPECIES: SCO1664 family protein [Rhodococcus]
472	500837	WP_003944178.1	46.26	46	10	10	Acetylation (N-term) Deamidation (NQ) Oxidation (M)	397930	473150	361900	1077400	1512700	1155400	295450	351090	257820	791440	1044800	847400	1.00:1.19:0.87:2.68:3.54:2.87	411190	1248500	301450	894550	1.00:2.97	23637	MULTISPECIES: DUF6474 family protein [Rhodococcus]
894	502870	WP_060938639.1	76.43	7	2	2	Acetylation (N-term)	1206.4	1340.4	1643.3	27564	37867	26823	1206.4	1340.4	1643.3	27564	37867	26823	1.00:1.11:1.36:22.85:31.39:22.23	1396.7	30751	1396.7	30751	1.00:22.02	47638	cyclopropane-fatty-acyl-phospholipid synthase family protein [Rhodococcus erythropolis]
82	500259	WP_060938269.1	37.76	34	15	15	Carbamidomethylation	172720	56109	59658	1795500	1930100	2174000	98709	29278	17679	931200	1112000	1272000	1.00:0.30:0.18:9.43:11.27:12.89	96679	1966500	48555	1105100	1.00:22.76	81318	5-methyltetrahydropteroyltriglutamate--homocysteine S-methyltransferase [Rhodococcus erythropolis]
1470	502681	WP_007728616.1	137.73	34	4	4	Carbamidomethylation	26603	24549	12134	609250	524320	518550	25249	23449	10394	593780	520110	511110	1.00:0.93:0.41:23.52:20.60:20.24	21486	550700	20088	541660	1.00:26.96	21769	MULTISPECIES: fasciclin domain-containing protein [Rhodococcus]
1665	501619	WP_020908919.1	18.65	19	6	6	Deamidation (NQ)	3265.2	3317.7	3452.8	5167.7	7569.8	10389	2263.9	1931.7	2455.7	4914.1	6744.2	8781.6	1.00:0.85:1.08:2.17:2.98:3.88	3588.9	7944.5	2274.6	6813.3	1.00:3.00	54790	MULTISPECIES: LCP family protein [Rhodococcus]
3422	509017	WP_021332817.1	23.68	13	1	1	Carbamidomethylation Deamidation (NQ)	7509.5	11724	6068.8	17540	33927	23450	7292	11620	5831.7	17407	33709	23278	1.00:1.59:0.80:2.39:4.62:3.19	8434.1	24972	8247.7	24798	1.00:3.01	17807	MULTISPECIES: DUF732 domain-containing protein [Rhodococcus]
1052	501175	WP_019747201.1	31.25	21	6	6		48529	38368	31977	72053	158120	98215	28289	28564	24370	54641	112610	77557	1.00:1.01:0.86:1.93:3.98:2.74	40385	111380	27074	81604	1.00:3.01	42535	MULTISPECIES: glutathione-dependent formaldehyde dehydrogenase [Rhodococcus]
1600	501749	WP_003943699.1	36.57	72	10	10	Acetylation (N-term) Deamidation (NQ)	54025	49138	266810	402110	363490	344470	42341	38552	196790	305930	274100	260830	1.00:0.91:4.65:7.23:6.47:6.16	130720	370020	92562	280290	1.00:3.03	15818	MULTISPECIES: Asp23/Gls24 family envelope stress response protein [Rhodococcus]
1042	500766	WP_020970089.1	29.17	33	7	7	Oxidation (M)	34992	26737	39007	108150	85446	80641	21474	15367	18243	72869	45088	50198	1.00:0.72:0.85:3.39:2.10:2.34	33710	91412	18361	56052	1.00:3.05	43111	MULTISPECIES: 2-oxo acid dehydrogenase subunit E2 [Rhodococcus]
125	500135	WP_020906879.1	151.76	67	22	22	Carbamidomethylation Acetylation (N-term) Deamidation (NQ) Oxidation (M)	1244300	1280900	1370700	4024500	3992900	4068800	430490	390240	404940	1315200	1218900	1219100	1.00:0.91:0.94:3.06:2.83:2.83	1300000	4052500	408560	1251100	1.00:3.06	41322	MULTISPECIES: acyl-CoA dehydrogenase family protein [Rhodococcus]
2256	507918	WP_003940303.1	47.57	42	5	5	Deamidation (NQ) Acetylation (N-term)	24670	39365	35589	91168	132030	115740	24216	38035	34518	88905	128690	111720	1.00:1.57:1.43:3.67:5.31:4.61	37226	113130	35824	109770	1.00:3.06	22912	MULTISPECIES: superoxide dismutase [Rhodococcus]
3006	507983	WP_019745837.1	6.47	9	2	2		552.74	560.76	854.65	1876.4	2748	2090.2	552.74	560.76	854.65	1876.4	2748	2090.2	1.00:1.01:1.55:3.39:4.97:3.78	730.59	2238.2	730.59	2238.2	1.00:3.06	31919	MULTISPECIES: SDR family oxidoreductase [Rhodococcus]
3724	509592	WP_020907269.1	20.53	7	1	1		4866.3	4403	5603.1	18188	11907	16071	4866.3	4403	5603.1	18188	11907	16071	1.00:0.90:1.15:3.74:2.45:3.30	4957.5	15389	4957.5	15389	1.00:3.10	23932	MULTISPECIES: DUF3515 domain-containing protein [Rhodococcus]
1090	501527	WP_020908929.1	21.66	31	6	6		7540.4	5427.3	12133	23017	26165	33691	4339.4	4666.2	8209.6	18245	18713	25327	1.00:1.08:1.89:4.20:4.31:5.84	9228.7	27624	6545.6	20761	1.00:3.17	31077	MULTISPECIES: sulfurtransferase [Rhodococcus]
2137	502934	WP_003946231.1	28.17	36	3	3		10079	11859	6109.4	35795	32390	22114	10079	11859	6109.4	35795	32390	22114	1.00:1.18:0.61:3.55:3.21:2.19	9349.4	30100	9349.4	30100	1.00:3.22	15491	MULTISPECIES: helix-turn-helix domain-containing protein [Rhodococcus]
2095	501992	WP_003942126.1	33.91	37	4	4	Carbamidomethylation	29465	14524	10383	62719	52707	56205	23463	11725	9220.5	57518	44338	49424	1.00:0.50:0.39:2.45:1.89:2.11	18909	57210	15587	50427	1.00:3.24	23594	MULTISPECIES: 4'-phosphopantetheinyl transferase [Rhodococcus]
2876	504995	WP_060938465.1	5.06	8	1	1		446.83	470.17	356.87	3324	402.64	419.67	446.83	470.17	356.87	3324	402.64	419.67	1.00:1.05:0.80:7.44:0.90:0.94	424.62	1382.1	424.62	1382.1	1.00:3.25	26501	helix-turn-helix domain-containing protein [Rhodococcus erythropolis]
115	499935	WP_060939079.1	58.35	60	31	31	Carbamidomethylation Acetylation (N-term) Deamidation (NQ) Oxidation (M)	1091100	1142300	1059500	4105500	4502100	3943800	358660	412660	410210	1258200	1432300	1189000	1.00:1.15:1.14:3.51:3.99:3.31	1102500	4184800	393850	1293100	1.00:3.28	72004	acetyl/propionyl/methylcrotonyl-CoA carboxylase subunit alpha [Rhodococcus erythropolis]
3358	504451	WP_046379550.1	26.91	32	5	5		5221	2818.9	3885.2	15690	13091	12864	4670.5	1798.8	2731.1	13087	11548	10245	1.00:0.39:0.58:2.80:2.47:2.19	4505	13882	3507.5	11627	1.00:3.31	29590	MULTISPECIES: NAD(P)H-binding protein [Rhodococcus]
3255	506657	WP_020969603.1	17.38	7	1	1	Carbamidomethylation	292.4	0	219.92	120	844.7	1469.7	292.4	0	219.92	120	844.7	1469.7	1.00:0:0.75:0.41:2.89:5.03	301.92	1003.7	301.92	1003.7	1.00:3.32	34421	MULTISPECIES: esterase family protein [Rhodococcus]
2580	504695	WP_030244398.1	24.75	17	3	3		3111.4	3677.6	2021.5	9736.3	13375	11856	3111.4	3519.6	2021.5	8258.6	10889	10204	1.00:1.13:0.65:2.65:3.50:3.28	3042.2	11656	2884.2	9783.8	1.00:3.39	21170	MULTISPECIES: lipid droplet-associated protein [Rhodococcus]
935	501332	WP_021344300.1	32.98	38	8	8	Carbamidomethylation	11836	14378	12298	48519	43000	43507	9107.1	9246.7	8331.4	31614	32575	31633	1.00:1.02:0.91:3.47:3.58:3.47	13285	45009	9265	31941	1.00:3.45	40495	MULTISPECIES: precorrin-3B synthase [Rhodococcus]
3553	504405	WP_198586308.1	27.92	14	2	2		1911	958.64	943.43	5900.9	4037	6751.8	1911	958.64	943.43	5900.9	4037	6751.8	1.00:0.50:0.49:3.09:2.11:3.53	1613.1	5563.2	1613.1	5563.2	1.00:3.45	28641	MULTISPECIES: GNAT family N-acetyltransferase [Rhodococcus]
2379	502278	WP_060939002.1	24.31	14	3	3		4784.5	6340	3764.6	18091	17731	18268	4784.5	6340	3764.6	18091	17731	18268	1.00:1.33:0.79:3.78:3.71:3.82	5167.2	18030	5167.2	18030	1.00:3.49	30716	MULTISPECIES: NADP-dependent oxidoreductase [Rhodococcus]
950	501631	WP_019750043.1	45	47	6	6	Deamidation (NQ) Oxidation (M)	81140	55854	100960	269670	247310	411570	58407	36117	67604	187450	141140	251610	1.00:0.62:1.16:3.21:2.42:4.31	79319	309520	54043	193400	1.00:3.58	22588	MULTISPECIES: hypothetical protein [Rhodococcus erythropolis group]
675	500811	WP_060938977.1	86.97	48	10	10	Carbamidomethylation Oxidation (M) Acetylation (N-term) Deamidation (NQ)	311450	319080	560920	712030	1911800	2155100	202590	198400	347350	416850	1113800	1235800	1.00:0.98:1.71:2.06:5.50:6.10	400730	1597000	249440	922130	1.00:3.70	37166	2 3-butanediol dehydrogenase [Rhodococcus erythropolis]
816	501611	WP_174531772.1	45.72	31	6	6	Carbamidomethylation Deamidation (NQ)	64934	47052	61689	216000	226540	185930	42024	28359	39991	147020	151560	114620	1.00:0.67:0.95:3.50:3.61:2.73	58161	209870	36791	137730	1.00:3.74	20897	MULTISPECIES: 3-oxoacid CoA-transferase subunit B [Rhodococcus]
3832	505377	WP_158630216.1	8.29	3	1	1		1104.9	954	1394.8	3285.6	1368.6	8445	1104.9	954	1394.8	3285.6	1368.6	8445	1.00:0.86:1.26:2.97:1.24:7.64	1151.2	4366.4	1151.2	4366.4	1.00:3.79	22807	hypothetical protein [Rhodococcus erythropolis]
1697	503897	WP_020909566.1	32.76	6	1	1		0	472.04	76.98	690.97	1073.3	1372	0	472.04	76.98	690.97	1073.3	1372	-:64.00:64.00:64.00:64.00:64.00	274.51	1045.4	274.51	1045.4	1.00:3.81	38337	alpha/beta fold hydrolase [Rhodococcus erythropolis]
708	500349	WP_060938994.1	50.3	53	12	12	Carbamidomethylation Deamidation (NQ) Oxidation (M)	53733	63351	54393	234710	223500	175610	25988	34562	23442	120430	112290	88298	1.00:1.33:0.90:4.63:4.32:3.40	58419	211270	27997	107010	1.00:3.82	39416	pyruvate dehydrogenase (acetyl-transferring) E1 component subunit alpha [Rhodococcus erythropolis]
997	501352	WP_042453312.1	61.99	35	4	4		26024	45400	39115	191250	215270	156100	24882	41293	36592	166830	187310	130320	1.00:1.66:1.47:6.70:7.53:5.24	40420	187540	37829	161490	1.00:4.27	26034	MULTISPECIES: CoA transferase subunit A [Rhodococcus]
642	501154	WP_019745269.1	8.56	31	8	8	Carbamidomethylation	16697	7618.2	7611.6	34039	55646	65478	12422	4225.9	5233.9	19112	33623	41279	1.00:0.34:0.42:1.54:2.71:3.32	10701	51721	7294	31338	1.00:4.30	52257	MULTISPECIES: XRE family transcriptional regulator [Rhodococcus]
3539	509595	WP_060939325.1	11.87	6	1	1	Carbamidomethylation	787.68	990.23	1171.4	1497.5	4558.8	6951.1	787.68	990.23	1171.4	1497.5	4558.8	6951.1	1.00:1.26:1.49:1.90:5.79:8.82	983.12	4335.8	983.12	4335.8	1.00:4.41	36043	esterase family protein [Rhodococcus erythropolis]
3143	508438	WP_158630219.1	4.01	5	1	1	Acetylation (N-term) Oxidation (M)	0	272.02	0	1230	0	0	0	272.02	0	1230	0	0	-:64.00:-:64.00:-:-	272.02	1230	272.02	1230	1.00:4.52	45772	hypothetical protein [Rhodococcus erythropolis]
3836	505463	WP_060938358.1	4.96	4	1	1		292.07	483.75	566.08	141.91	1851.7	4289.1	292.07	483.75	566.08	141.91	1851.7	4289.1	1.00:1.66:1.94:0.49:6.34:14.69	447.3	2143.6	447.3	2143.6	1.00:4.79	49068	cation:dicarboxylase symporter family transporter [Rhodococcus erythropolis]
3588	504273	WP_060939287.1	26.43	17	2	2		2327.2	2199	1901.8	20199	9576.2	4323.9	2327.2	2199	1901.8	20199	9576.2	4323.9	1.00:0.94:0.82:8.68:4.11:1.86	2345.5	11367	2345.5	11367	1.00:4.85	19873	hypothetical protein [Rhodococcus erythropolis]
2798	502136	WP_030535692.1	47.04	28	3	3		4249.2	3872	4804.4	14546	27616	25331	4249.2	3872	4804.4	14546	27616	25331	1.00:0.91:1.13:3.42:6.50:5.96	4519.4	22498	4519.4	22498	1.00:4.98	24366	MULTISPECIES: HAD family hydrolase [Rhodococcus]
1061	501675	WP_060938640.1	105.03	11	3	3		5728.4	3821.8	3119.5	182350	205730	166750	5728.4	3821.8	3119.5	182350	205730	166750	1.00:0.67:0.54:31.83:35.91:29.11	4223.3	184950	4223.3	184950	1.00:43.79	48078	cyclopropane-fatty-acyl-phospholipid synthase family protein [Rhodococcus erythropolis]
901	500964	WP_029254958.1	123.62	45	10	10	Carbamidomethylation Deamidation (NQ) Oxidation (M)	135680	166760	107430	645300	691040	666820	82181	81014	45933	385540	383110	362970	1.00:0.99:0.56:4.69:4.66:4.42	136620	667720	69710	377200	1.00:5.41	35078	MULTISPECIES: ABC transporter substrate-binding protein [Rhodococcus]
2590	506157	WP_019748904.1	55.5	21	2	2	Oxidation (M) Carbamidomethylation	21355	25794	21125	67304	58930	163420	12517	13147	13650	57304	43811	115660	1.00:1.05:1.09:4.58:3.50:9.24	22758	96552	13104	72259	1.00:5.51	18463	MULTISPECIES: C40 family peptidase [Rhodococcus]
571	500818	WP_019748486.1	68.84	26	9	9	Carbamidomethylation Deamidation (NQ) Oxidation (M)	23117	18403	24872	53489	90544	163300	9588.2	9423.5	11782	35631	62633	99873	1.00:0.98:1.23:3.72:6.53:10.42	22645	102960	10452	66046	1.00:6.32	58990	GMC family oxidoreductase [Rhodococcus erythropolis]
3111	507106	WP_020908542.1	5.56	10	1	1	Deamidation (NQ)	266.51	665.05	411.21	15201	50708	315.54	137.65	302.59	66.644	15201	50443	62.607	1.00:2.20:0.48:64.00:64.00:0.45	447.59	22161	168.96	21902	1.00:64.00	19276	MULTISPECIES: DUF501 domain-containing protein [Rhodococcus]
1956	502814	WP_021334361.1	79.42	39	5	5	Carbamidomethylation	29069	16867	33958	109930	177640	226510	27541	8649.1	23872	89220	154740	196400	1.00:0.31:0.87:3.24:5.62:7.13	26632	171360	20021	146790	1.00:7.33	21149	MULTISPECIES: lipocalin family protein [Rhodococcus]
1079	502236	WP_019747859.1	7.13	12	3	3		2692.9	1792.1	15685	55519	62552	42746	2692.9	1792.1	15685	55519	62552	42746	1.00:0.67:5.82:20.62:23.23:15.87	7100.5	53606	7100.5	53606	1.00:7.55	46569	MULTISPECIES: FAD-dependent oxidoreductase [Rhodococcus]

## Sheet: 122h
Protein Group	Protein ID	Accession	Significance	Coverage (%)	#Peptides	#Unique	PTM	C1-122 Area	C2-122 Area	C3-122 Area	Li1-122 Area	Li2-122 Area	Li3-122 Area	C1-122 Area (top-3 peptides)	C2-122 Area (top-3 peptides)	C3-122 Area (top-3 peptides)	Li1-122 Area (top-3 peptides)	Li2-122 Area (top-3 peptides)	Li3-122 Area (top-3 peptides)	Sample Profile (Ratio)	C-122 Area	Li-122 Area	C-122 Area (top-3 peptides)	Li-122 Area (top-3 peptides)	Group Profile (Ratio)	Avg. Mass	Description
252	499881	WP_003942095.1	11.69	46	14	14	Carbamidomethylation Oxidation (M)	1470300	304690	250290	58237	95620	38109	676940	133780	114880	23803	9747.2	7744	1.00:0.20:0.17:0.04:0.02:0.02	675080	68188	308530	14733	1.00:0.05	46487	MULTISPECIES: NDMA-dependent methanol dehydrogenase [Rhodococcus]
325	500452	WP_127159970.1	11.01	11	1	1		17240	14955	29695	942.3	0	0	17240	14955	29695	942.3	0	0	1.00:0.87:1.72:0.05:0:0	20630	942.3	20630	942.3	1.00:0.05	34499	ATP-binding cassette domain-containing protein [Rhodococcus erythropolis]
1078	500944	WP_042953177.1	11.51	52	9	9	Carbamidomethylation Deamidation (NQ) Oxidation (M)	599800	181270	153500	51068	75171	32160	276390	94901	84926	12111	7075.5	7917	1.00:0.34:0.31:0.04:0.03:0.03	311520	54761	152070	10433	1.00:0.07	32955	MULTISPECIES: phenylacetate-CoA oxygenase subunit PaaC [Rhodococcus]
1553	500968	WP_024487821.1	11.02	13	3	3		96757	56445	52431	3780.7	6064.7	5350.9	96757	56445	52431	3780.7	6064.7	5350.9	1.00:0.58:0.54:0.04:0.06:0.06	68544	5065.4	68544	5065.4	1.00:0.07	36443	MULTISPECIES: biotin synthase BioB [Rhodococcus]
492	499948	WP_019745948.1	13.6	36	15	15	Deamidation (NQ) Oxidation (M)	934180	1061600	1138000	212980	141780	142470	436300	539260	551250	61800	33625	23260	1.00:1.24:1.26:0.14:0.08:0.05	1044600	166700	508940	39562	1.00:0.08	58489	MULTISPECIES: AMP-binding protein [Rhodococcus]
761	500541	WP_060937830.1	11.91	26	7	7		548570	144090	126740	24155	38422	30001	398810	106180	96135	17619	12707	20050	1.00:0.27:0.24:0.04:0.03:0.05	273130	31061	200380	16993	1.00:0.08	38938	phenylacetate-CoA oxygenase/reductase subunit PaaK [Rhodococcus erythropolis]
710	500026	WP_081098308.1	6.38	29	10	10		60990	65334	85490	16111	12943	15410	32940	33562	53360	3569.9	2569.5	1921.8	1.00:1.02:1.62:0.11:0.08:0.06	70605	15531	39954	3328.4	1.00:0.08	57524	long-chain-fatty-acid--CoA ligase [Rhodococcus erythropolis]
3223	505482	WP_003945171.1	11.06	7	1	1	Carbamidomethylation	16798	10755	13785	2121.4	433.73	0	16798	10755	13785	2121.4	433.73	0	1.00:0.64:0.82:0.13:0.03:0	13779	1277.6	13779	1277.6	1.00:0.09	29579	MULTISPECIES: lytic murein transglycosylase [Rhodococcus]
823	501322	WP_020971122.1	11.65	60	11	11	Acetylation (N-term) Deamidation (NQ) Oxidation (M)	3300900	865480	850430	242240	243320	298890	1707500	462040	459430	97908	82221	100790	1.00:0.27:0.27:0.06:0.05:0.06	1684300	265660	876310	93639	1.00:0.11	26673	MULTISPECIES: enoyl-CoA hydratase/isomerase family protein [Rhodococcus]
1885	500833	WP_021331756.1	7.57	4	1	1		2230.6	1786.1	2011.4	214.68	0	0	2230.6	1786.1	2011.4	214.68	0	0	1.00:0.80:0.90:0.10:0:0	2009.4	214.68	2009.4	214.68	1.00:0.11	54156	AMP-binding protein [Rhodococcus erythropolis]
1026	501334	WP_003944463.1	13.34	76	7	7	Carbamidomethylation Deamidation (NQ) Oxidation (M)	405950	435940	438390	68902	101130	108140	301610	322760	346260	42121	40000	37597	1.00:1.07:1.15:0.14:0.13:0.12	426760	92826	323540	40007	1.00:0.12	14941	MULTISPECIES: ectoine synthase [Rhodococcus]
2408	502075	WP_019746618.1	10.25	18	2	2	Carbamidomethylation	6047.6	8126.1	7593.3	1011.8	1137	480.88	6047.6	8126.1	7593.3	1011.8	1137	480.88	1.00:1.34:1.26:0.17:0.19:0.08	7255.7	952.04	7255.7	952.04	1.00:0.13	20467	MULTISPECIES: TetR/AcrR family transcriptional regulator [Rhodococcus]
791	500120	WP_060937795.1	10.17	20	7	7	Carbamidomethylation	90875	80793	76250	18890	14737	12820	72279	65959	62236	11057	7397.3	8513.5	1.00:0.91:0.86:0.15:0.10:0.12	82639	15482	66824	8989.3	1.00:0.13	51493	aspartate ammonia-lyase [Rhodococcus erythropolis]
2710	501620	WP_060938654.1	9.96	6	1	1	Carbamidomethylation	1246.1	2303.6	1338.8	209.44	0	0	1246.1	2303.6	1338.8	209.44	0	0	1.00:1.85:1.07:0.17:0:0	1629.5	209.44	1629.5	209.44	1.00:0.13	41429	MULTISPECIES: hypothetical protein [Rhodococcus]
726	500407	WP_019745793.1	6.02	21	6	6	Carbamidomethylation	73765	63377	76312	14377	14906	18253	59433	53423	64076	7734.5	7596	8090.1	1.00:0.90:1.08:0.13:0.13:0.14	71151	15845	58977	7806.9	1.00:0.13	49112	MULTISPECIES: NAD(P)/FAD-dependent oxidoreductase [Rhodococcus]
2289	502037	WP_003942452.1	9.74	17	3	3		95622	25988	43579	4082.9	12365	5682.6	95622	25988	43579	4082.9	12365	5682.6	1.00:0.27:0.46:0.04:0.13:0.06	55063	7376.9	55063	7376.9	1.00:0.13	27049	MULTISPECIES: glycoside hydrolase family 25 protein [Rhodococcus]
389	501182	WP_086935729.1	9.61	35	9	9	Carbamidomethylation Acetylation (N-term) Deamidation (NQ) Oxidation (M)	523410	297340	369590	159960	220190	130340	384050	226200	289490	42554	53891	32996	1.00:0.59:0.75:0.11:0.14:0.09	396780	170780	299920	43147	1.00:0.14	35952	MULTISPECIES: esterase family protein [Rhodococcus]
1118	501759	WP_019745950.1	10.93	8	4	4	Oxidation (M)	71954	72172	93613	12044	21848	6627.4	63566	63156	78532	8490.1	13641	3914.2	1.00:0.99:1.24:0.13:0.21:0.06	79247	15168	68418	9864.7	1.00:0.14	48525	MULTISPECIES: MHS family MFS transporter [Rhodococcus]
497	500408	WP_060937829.1	7.8	27	5	5	Acetylation (N-term) Oxidation (M)	56317	16771	14265	7859.6	7676.7	3905.8	45700	11140	10451	3777.8	4803.5	1426.3	1.00:0.24:0.23:0.08:0.11:0.03	29118	6557.5	22430	3412.6	1.00:0.15	36603	1 2-phenylacetyl-CoA epoxidase subunit A [Rhodococcus erythropolis]
244	500037	WP_060938159.1	10.2	32	13	13	Carbamidomethylation Deamidation (NQ) Oxidation (M)	535440	503020	575570	118990	79052	108430	212700	198560	245380	34396	24127	41564	1.00:0.93:1.15:0.16:0.11:0.20	538010	102750	218880	33824	1.00:0.15	62186	glycerol-3-phosphate dehydrogenase/oxidase [Rhodococcus erythropolis]
632	500110	WP_019749026.1	9.96	42	11	11	Carbamidomethylation Deamidation (NQ) Oxidation (M)	206360	207450	197390	50835	51861	46808	106020	107270	101880	16543	16453	13924	1.00:1.01:0.96:0.16:0.16:0.13	203730	49835	105060	15640	1.00:0.15	40255	MULTISPECIES: molecular chaperone DnaJ [Rhodococcus]
2031	502173	WP_020908491.1	8.87	23	5	5	Carbamidomethylation Oxidation (M)	137250	77156	102650	22534	23757	20093	113930	66447	87709	14489	12405	14671	1.00:0.58:0.77:0.13:0.11:0.13	106050	22128	89729	13855	1.00:0.15	26846	MULTISPECIES: DUF1906 domain-containing protein [Rhodococcus]
3211	502862	WP_019746303.1	9.97	11	1	1		2947.2	3831.3	4245.9	208.77	743.89	143.05	2947.2	3831.3	4245.9	208.77	743.89	143.05	1.00:1.30:1.44:0.07:0.25:0.05	3674.8	547.86	3674.8	547.86	1.00:0.15	22547	MULTISPECIES: TetR/AcrR family transcriptional regulator [Rhodococcus]
2304	501803	WP_060939231.1	6.68	2	1	1		10753	4526.6	6008.7	668.71	1609.1	195.63	10753	4526.6	6008.7	668.71	1609.1	195.63	1.00:0.42:0.56:0.06:0.15:0.02	7096	1036.8	7096	1036.8	1.00:0.15	63745	FAD-binding protein [Rhodococcus erythropolis]
352	500048	WP_020969986.1	8.78	41	10	10	Carbamidomethylation	535600	425800	408670	75334	41050	89173	375810	302300	284560	65482	27244	73619	1.00:0.80:0.76:0.17:0.07:0.20	456690	68636	320890	55448	1.00:0.17	45589	MULTISPECIES: diaminobutyrate--2-oxoglutarate transaminase [Rhodococcus]
370	500218	WP_007732631.1	10.56	48	16	16	Carbamidomethylation Acetylation (N-term) Deamidation (NQ) Oxidation (M)	2903400	1635700	1518600	447660	499220	236180	1479400	845700	765430	204360	221160	86758	1.00:0.57:0.52:0.14:0.15:0.06	2019900	396510	1030200	170760	1.00:0.17	44453	MULTISPECIES: 4-hydroxyphenylpyruvate dioxygenase [Rhodococcus]
2666	502484	WP_042950374.1	8.39	8	1	1		584.17	510.14	913.54	0	148.11	74.73	584.17	510.14	913.54	0	148.11	74.73	1.00:0.87:1.56:0:0.25:0.13	669.28	111.42	669.28	111.42	1.00:0.17	27034	MULTISPECIES: SDR family oxidoreductase [Rhodococcus]
261	500093	WP_019745754.1	9.19	46	14	14	Carbamidomethylation Acetylation (N-term) Deamidation (NQ) Oxidation (M)	1874800	829990	830740	278230	264020	271500	1089900	475570	490170	122020	120310	124910	1.00:0.44:0.45:0.11:0.11:0.11	1178600	272940	685210	122420	1.00:0.18	48035	MULTISPECIES: phenylacetate--CoA ligase [Rhodococcus]
3002	502692	WP_060939885.1	8.67	52	4	4	Carbamidomethylation Deamidation (NQ)	30378	46547	45262	9982.9	7524.4	3588.6	30314	46547	45010	9124.3	7524.4	3588.6	1.00:1.54:1.48:0.30:0.25:0.12	40781	8007.3	40624	7148.7	1.00:0.18	17983	CinA family protein [Rhodococcus erythropolis]
104	500137	WP_081098356.1	9.17	39	19	19	Carbamidomethylation Deamidation (NQ) Oxidation (M)	1706700	123680	101740	168320	135350	115330	796610	50731	37689	69860	51699	41267	1.00:0.06:0.05:0.09:0.06:0.05	644850	140030	295010	54275	1.00:0.18	65762	MULTISPECIES: oleate hydratase [Rhodococcus]
1608	501870	WP_019745734.1	8.14	24	4	4		245470	114530	127300	19591	42827	27302	243570	114140	127300	19119	41277	26477	1.00:0.47:0.52:0.08:0.17:0.11	163210	30044	161670	28958	1.00:0.18	24882	MULTISPECIES: YdcF family protein [Rhodococcus]
1474	501229	WP_019747015.1	7.45	6	2	2		10149	2729.4	3074.4	913.29	860.87	1124.1	10149	2729.4	3074.4	913.29	860.87	1124.1	1.00:0.27:0.30:0.09:0.08:0.11	5317.7	966.1	5317.7	966.1	1.00:0.18	49201	MULTISPECIES: lysine N(6)-hydroxylase/L-ornithine N(5)-oxygenase family protein [Rhodococcus]
151	499811	WP_174531767.1	8.77	55	16	16	Carbamidomethylation Deamidation (NQ)	985400	880050	902200	230570	228190	213510	450710	406410	452870	87321	84377	76325	1.00:0.90:1.00:0.19:0.19:0.17	922550	224430	436670	82675	1.00:0.19	49448	dihydrolipoyl dehydrogenase [Rhodococcus erythropolis]
1548	501787	WP_060938368.1	8.32	9	3	3	Carbamidomethylation Deamidation (NQ)	20406	10281	13490	2589.3	3509.9	1744.6	18240	9458.6	12412	2172.8	2925	1665.5	1.00:0.52:0.68:0.12:0.16:0.09	14978	2888	13622	2527.9	1.00:0.19	78784	VanW family protein [Rhodococcus erythropolis]
3126	504243	WP_201799175.1	4.19	10	2	2	Carbamidomethylation Deamidation (NQ)	48148	63866	93.475	9688.2	372.2	11053	48148	63866	93.475	9688.2	372.2	11053	1.00:1.33:0.02:0.20:0.02:0.23	37464	7142.5	37464	7142.5	1.00:0.19	57453	signal peptidase I [Rhodococcus erythropolis]
1131	501372	WP_020968966.1	7.97	15	3	3	Oxidation (M)	15611	15472	16130	3469.5	3737.5	2602.8	15046	15289	15950	2996.8	3508.7	1847.1	1.00:1.02:1.06:0.20:0.23:0.12	15737	3423.1	15428	2937.3	1.00:0.19	40375	MULTISPECIES: ABC transporter ATP-binding protein [Rhodococcus]
3374	508950	WP_003939919.1	6.8	26	3	3		22010	20032	22789	5621.4	3452.4	3566	22010	20032	22789	5621.4	3452.4	3566	1.00:0.91:1.04:0.26:0.16:0.16	21610	4213.3	21610	4213.3	1.00:0.19	13836	MULTISPECIES: YccF domain-containing protein [Rhodococcus]
2326	502137	WP_024487981.1	7.05	26	2	2	Acetylation (N-term)	27151	25334	21924	3296.3	6469.5	5201	27151	25334	21924	3296.3	6469.5	5201	1.00:0.93:0.81:0.12:0.24:0.19	24803	5051.9	24803	5051.9	1.00:0.20	16549	MULTISPECIES: hypothetical protein [Rhodococcus]
981	500364	WP_019748607.1	8.27	75	12	12	Acetylation (N-term) Oxidation (M)	202420	192240	192540	62959	92153	52063	97034	115010	117700	26785	19598	19198	1.00:1.19:1.21:0.28:0.20:0.20	196810	71175	109910	22308	1.00:0.20	32200	MULTISPECIES: acetylglutamate kinase [Rhodococcus]
280	500176	WP_019745828.1	11.02	50	21	21	Carbamidomethylation Acetylation (N-term) Deamidation (NQ) Oxidation (M)	1065800	1524400	1468400	487000	333600	409690	397580	579700	560200	135710	82600	88093	1.00:1.46:1.41:0.34:0.21:0.22	1352900	411820	512490	102130	1.00:0.20	58554	MULTISPECIES: long-chain fatty acid--CoA ligase [Rhodococcus]
1653	501431	WP_003939765.1	7.73	34	5	5	Carbamidomethylation Oxidation (M)	54858	70815	74217	18369	22344	13481	50416	69142	68683	12436	15913	8418.1	1.00:1.37:1.36:0.25:0.32:0.17	66630	18065	62747	12256	1.00:0.20	35120	MULTISPECIES: NADP-dependent oxidoreductase [Rhodococcus]
582	499845	WP_060938714.1	7.59	38	15	15	Oxidation (M)	116340	110120	100220	39109	27684	40080	45972	47581	41423	9360.5	8586.9	8450.2	1.00:1.04:0.90:0.20:0.19:0.18	109110	36734	44992	8799.2	1.00:0.20	61532	AMP-binding protein [Rhodococcus erythropolis]
1486	500961	WP_060937806.1	8.5	8	3	3		18169	10069	14038	4011.1	1717.5	1194.5	18169	10069	14038	4011.1	1717.5	1194.5	1.00:0.55:0.77:0.22:0.09:0.07	14092	2839.2	14092	2839.2	1.00:0.20	59981	hypothetical protein [Rhodococcus erythropolis]
2329	502702	WP_019746978.1	5.95	6	1	1		825.06	1237.6	1371.8	205.16	315.34	150.45	825.06	1237.6	1371.8	205.16	315.34	150.45	1.00:1.50:1.66:0.25:0.38:0.18	1144.8	223.65	1144.8	223.65	1.00:0.20	31748	MULTISPECIES: TIGR03619 family F420-dependent LLM class oxidoreductase [Rhodococcus]
215	499930	WP_021344319.1	6.98	24	17	17	Carbamidomethylation	83085	65760	72424	44493	38639	42737	34393	29847	34973	7755.5	5636.2	7394.6	1.00:0.87:1.02:0.23:0.16:0.22	74062	42271	33071	6928.8	1.00:0.21	99826	MULTISPECIES: RNA helicase [Rhodococcus]
3602	509010	WP_007730943.1	10.35	64	2	2		22083	30553	32875	4260.2	3602.2	700.88	22083	30553	32875	4260.2	3602.2	700.88	1.00:1.38:1.49:0.19:0.16:0.03	28504	6082.8	28504	6082.8	1.00:0.21	8946	MULTISPECIES: hypothetical protein [Rhodococcus]
3851	507176	WP_019749802.1	8.13	15	1	1		6481	8580.1	7895.4	1745.4	1622.7	199.84	6481	8580.1	7895.4	1745.4	1622.7	199.84	1.00:1.32:1.22:0.27:0.25:0.03	7652.2	1572.6	7652.2	1572.6	1.00:0.21	19482	MULTISPECIES: hypothetical protein [Rhodococcus]
1564	501437	WP_020970714.1	7.54	18	3	3		12969	12947	13600	1925.9	2462.9	2515.3	12969	12947	13600	1925.9	2462.9	2515.3	1.00:1.00:1.05:0.15:0.19:0.19	13172	2736.1	13172	2736.1	1.00:0.21	28335	MULTISPECIES: pirin-like bicupin family protein [Rhodococcus]
2882	504928	WP_060938926.1	6.56	17	1	1		77.155	334.67	4203.7	350.84	217.56	418.79	77.155	334.67	4203.7	350.84	217.56	418.79	1.00:4.34:54.48:4.55:2.82:5.43	1538.5	329.06	1538.5	329.06	1.00:0.21	13513	VOC family protein [Rhodococcus erythropolis]
2072	500733	WP_020908218.1	4.92	5	1	1		1316.6	2074.1	1965.4	212.61	215.65	678.35	1316.6	2074.1	1965.4	212.61	215.65	678.35	1.00:1.58:1.49:0.16:0.16:0.52	1785.4	368.87	1785.4	368.87	1.00:0.21	39837	MULTISPECIES: NADH:flavin oxidoreductase/NADH oxidase [Rhodococcus]
2874	502141	WP_003945404.1	4.33	21	2	2		4152.7	24605	8518.8	4258.3	1641.5	2048.9	4152.7	24605	8518.8	4258.3	1641.5	2048.9	1.00:5.93:2.05:1.03:0.40:0.49	12426	2649.6	12426	2649.6	1.00:0.21	13535	MULTISPECIES: ankyrin repeat domain-containing protein [Rhodococcus]
239	500035	WP_060939847.1	8.84	9	3	3	Carbamidomethylation Acetylation (N-term)	4886.5	4250.7	5419.8	1327.5	374.23	402.86	4886.5	4250.7	5419.8	1327.5	374.23	402.86	1.00:0.87:1.11:0.27:0.08:0.08	4852.3	1060.8	4852.3	1060.8	1.00:0.22	63431	MULTISPECIES: long-chain fatty acid--CoA ligase [Rhodococcus erythropolis group]
286	500718	WP_003943217.1	9.8	57	10	10	Carbamidomethylation Acetylation (N-term) Deamidation (NQ) Oxidation (M)	1924700	543490	542040	202170	213900	224720	1009000	286310	264600	107350	112450	116500	1.00:0.28:0.26:0.11:0.11:0.12	1003700	214110	519980	112100	1.00:0.22	26163	MULTISPECIES: enoyl-CoA hydratase/isomerase family protein [Rhodococcus]
2338	500863	WP_019744243.1	6.7	21	5	5	Carbamidomethylation Deamidation (NQ)	34264	13414	14650	6238.8	4772.9	5262.8	31429	11636	12889	5250	3245.9	3502.6	1.00:0.37:0.41:0.17:0.10:0.11	20776	5469.8	18651	4044.4	1.00:0.22	50168	MULTISPECIES: ethanolamine ammonia-lyase subunit EutB [Rhodococcus]
324	501068	WP_020905770.1	8.25	24	5	5	Acetylation (N-term) Deamidation (NQ) Oxidation (M)	3170200	2089600	2187700	1041700	1383900	878460	1854100	1330900	1313200	353160	418000	266360	1.00:0.72:0.71:0.19:0.23:0.14	2482500	1101300	1499400	345840	1.00:0.23	36668	MULTISPECIES: esterase family protein [Rhodococcus]
2115	500731	WP_158630213.1	6.8	21	7	7	Carbamidomethylation	27305	30960	30720	10887	6768.6	7213	24127	28252	27970	8138.7	4902.9	4563.7	1.00:1.17:1.16:0.34:0.20:0.19	29662	8567.5	26783	6053.7	1.00:0.23	51761	AAA family ATPase [Rhodococcus erythropolis]
758	500150	WP_003945274.1	7.46	48	15	15	Carbamidomethylation Deamidation (NQ) Oxidation (M)	287160	322800	344990	81557	90773	60671	136480	159960	170140	35380	45087	25973	1.00:1.17:1.25:0.26:0.33:0.19	318590	78512	155530	35480	1.00:0.23	49394	MULTISPECIES: PhoH family protein [Rhodococcus]
487	500267	WP_060938769.1	8.94	53	11	11	Carbamidomethylation Deamidation (NQ) Oxidation (M) Acetylation (N-term)	860330	794750	749600	313060	273110	299820	537290	473750	489460	117950	111870	109510	1.00:0.88:0.91:0.22:0.21:0.20	811570	295950	500170	113500	1.00:0.23	36196	alpha-ketoacid dehydrogenase subunit beta [Rhodococcus erythropolis]
620	500358	WP_060939374.1	7.41	55	14	14	Carbamidomethylation Oxidation (M) Acetylation (N-term) Deamidation (NQ)	233400	404490	406880	139280	100500	119660	91766	155010	179240	44639	26631	27824	1.00:1.69:1.95:0.49:0.29:0.30	348260	120420	142010	33031	1.00:0.23	39001	MULTISPECIES: ring-opening amidohydrolase [Rhodococcus]
299	500494	WP_060939042.1	7.51	57	14	14	Deamidation (NQ) Oxidation (M)	395570	199250	206010	136110	109360	97389	244030	124560	142090	50104	36130	28675	1.00:0.51:0.58:0.21:0.15:0.12	267520	114290	170220	38303	1.00:0.23	41604	mycofactocin biosynthesis FMN-dependent deaminase MftD [Rhodococcus erythropolis]
1084	500912	WP_060939571.1	6.58	12	4	4		50433	50529	46161	8185.7	14064	9589.3	44650	46768	41464	7633.4	13268	9068.1	1.00:1.05:0.93:0.17:0.30:0.20	49041	10613	44294	9989.9	1.00:0.23	43238	hypothetical protein [Rhodococcus erythropolis]
1330	500686	WP_020909438.1	6.32	6	1	1		4136.2	4226.1	3677.4	747.17	947.82	1026.6	4136.2	4226.1	3677.4	747.17	947.82	1026.6	1.00:1.02:0.89:0.18:0.23:0.25	4013.2	907.19	4013.2	907.19	1.00:0.23	29392	MULTISPECIES: ATP-binding cassette domain-containing protein [Rhodococcus]
1680	500804	WP_003944813.1	6.11	12	2	2		12455	21459	17293	3320	4018.8	4632.4	12455	21459	17293	3320	4018.8	4632.4	1.00:1.72:1.39:0.27:0.32:0.37	17069	3990.4	17069	3990.4	1.00:0.23	29998	MULTISPECIES: DUF3097 domain-containing protein [Rhodococcus]
3380	502984	WP_060938409.1	6.03	16	2	2		30085	35984	35686	8953.8	8107.9	7304.8	30085	35984	35686	8953.8	8107.9	7304.8	1.00:1.20:1.19:0.30:0.27:0.24	35299	8122.2	35299	8122.2	1.00:0.23	24454	TetR family transcriptional regulator [Rhodococcus erythropolis]
2840	502002	WP_003941310.1	6.8	54	2	2	Carbamidomethylation	243070	300950	281390	73794	68342	54722	243070	300950	281390	73794	68342	54722	1.00:1.24:1.16:0.30:0.28:0.23	275140	65619	275140	65619	1.00:0.24	8481	MULTISPECIES: 50S ribosomal protein L31 [Rhodococcus]
1275	500895	WP_007727336.1	6.21	40	7	7	Carbamidomethylation Acetylation (N-term) Deamidation (NQ) Oxidation (M)	67998	70997	74979	20731	19581	19705	50526	49824	51341	12998	11841	11124	1.00:0.99:1.02:0.26:0.23:0.22	71325	20061	50564	11987	1.00:0.24	28884	MULTISPECIES: ATP-binding cassette domain-containing protein [Rhodococcus]
602	500574	WP_024487890.1	6.59	28	10	10	Carbamidomethylation Oxidation (M)	83288	63253	65621	38752	28817	24149	43296	36608	37322	14691	7286.4	5586.6	1.00:0.85:0.86:0.34:0.17:0.13	71324	32652	39075	9310	1.00:0.24	59238	MULTISPECIES: fatty acid--CoA ligase [Rhodococcus]
1167	500403	WP_060939240.1	6.16	19	5	5	Deamidation (NQ)	13269	23107	21706	5847.5	3321.4	3698.2	12684	19085	18188	5156.6	3321.4	3364.9	1.00:1.50:1.43:0.41:0.26:0.27	20296	4459.7	16652	3947.6	1.00:0.24	54515	MULTISPECIES: NAD(P)/FAD-dependent oxidoreductase [Rhodococcus]
1928	500721	WP_020906723.1	5.26	5	1	1		2272.2	3241.7	2528.5	1003.2	456.57	454.1	2272.2	3241.7	2528.5	1003.2	456.57	454.1	1.00:1.43:1.11:0.44:0.20:0.20	2680.8	637.97	2680.8	637.97	1.00:0.24	35509	MULTISPECIES: LLM class flavin-dependent oxidoreductase [Rhodococcus]
2013	501396	WP_019744315.1	6.38	40	5	5	Carbamidomethylation Deamidation (NQ)	73369	77848	69781	21981	19126	20773	60460	61915	54652	16335	13585	13882	1.00:1.02:0.90:0.27:0.22:0.23	73666	20846	59009	14640	1.00:0.25	20334	MULTISPECIES: MaoC family dehydratase N-terminal domain-containing protein [Rhodococcus]
3464	501846	WP_020908736.1	5.87	4	1	1	Deamidation (NQ)	7464.5	7772.5	8275.7	2570.4	2032.3	1310	7464.5	7772.5	8275.7	2570.4	2032.3	1310	1.00:1.04:1.11:0.34:0.27:0.18	7837.5	1970.9	7837.5	1970.9	1.00:0.25	21669	MULTISPECIES: class I SAM-dependent methyltransferase [Rhodococcus]
328	500223	WP_020905771.1	6.97	37	14	14	Deamidation (NQ) Oxidation (M)	1322000	703540	855600	404110	474350	362150	693660	381960	480420	115320	158840	115910	1.00:0.55:0.69:0.17:0.23:0.17	960920	414540	518740	130200	1.00:0.25	66785	MULTISPECIES: mycolyltransferase [Rhodococcus]
1933	502109	WP_060939397.1	7.93	25	3	3		508290	523220	534170	101750	266440	30112	508290	523220	534170	101750	266440	30112	1.00:1.03:1.05:0.20:0.52:0.06	521890	132770	521890	132770	1.00:0.25	16589	Hsp20/alpha crystallin family protein [Rhodococcus erythropolis]
1214	501170	WP_007730036.1	5.95	6	2	2		20947	10963	11620	4034.6	3709.1	3312.3	20947	10963	11620	4034.6	3709.1	3312.3	1.00:0.52:0.55:0.19:0.18:0.16	14510	3685.3	14510	3685.3	1.00:0.25	42161	MULTISPECIES: acyl-CoA dehydrogenase family protein [Rhodococcus]
591	500371	WP_060938970.1	5.88	32	10	10		35051	40381	42948	16686	8566.7	11179	20493	22028	24116	8641.6	3972.1	4367	1.00:1.07:1.18:0.42:0.19:0.21	39460	12260	22213	5660.2	1.00:0.25	67696	DUF2075 domain-containing protein [Rhodococcus erythropolis]
2462	501614	WP_080945644.1	5.7	18	4	4		72561	48790	52880	10628	18994	19583	70358	45493	49457	8854.8	15334	16851	1.00:0.65:0.70:0.13:0.22:0.24	58077	16513	55103	13791	1.00:0.25	31948	MULTISPECIES: alpha/beta fold hydrolase [Rhodococcus]
3737	508140	WP_003942502.1	5.54	17	1	1		3959.1	3409.5	3057.7	836.28	1337.5	463.73	3959.1	3409.5	3057.7	836.28	1337.5	463.73	1.00:0.86:0.77:0.21:0.34:0.12	3475.4	879.17	3475.4	879.17	1.00:0.25	13630	MULTISPECIES: nuclear transport factor 2 family protein [Rhodococcus]
1432	501963	WP_020908941.1	5.51	25	4	4		60527	23839	19107	11104	8455.5	7371.1	60072	23427	18466	10598	7886.7	7200	1.00:0.39:0.31:0.18:0.13:0.12	34491	8976.8	33988	8561.4	1.00:0.25	23138	MULTISPECIES: CatB-related O-acetyltransferase [Rhodococcus]
3628	507174	WP_019750038.1	5.36	13	1	1		3353.3	3682.5	4183.1	1069.5	1263.7	502.6	3353.3	3682.5	4183.1	1069.5	1263.7	502.6	1.00:1.10:1.25:0.32:0.38:0.15	3739.6	945.26	3739.6	945.26	1.00:0.25	11152	MULTISPECIES: hypothetical protein [Rhodococcus]
1068	500722	WP_003939756.1	5.14	13	3	3		11062	10042	11240	2165.1	2850.9	2948.4	11062	10042	11240	2165.1	2850.9	2948.4	1.00:0.91:1.02:0.20:0.26:0.27	10781	2747.6	10781	2747.6	1.00:0.25	40826	MULTISPECIES: tRNA dihydrouridine synthase DusB [Rhodococcus]
2151	504505	WP_020908255.1	4.21	4	1	1		6392	2868.7	2658.1	363.7	957.23	1648.4	6392	2868.7	2658.1	363.7	957.23	1648.4	1.00:0.45:0.42:0.06:0.15:0.26	3972.9	989.77	3972.9	989.77	1.00:0.25	44177	MULTISPECIES: acyl-CoA desaturase [Rhodococcus]
2361	502067	WP_081098388.1	3.49	16	2	2		5019	5621.7	5436.9	1495	1656.5	815.98	5019	5621.7	5436.9	1495	1656.5	815.98	1.00:1.12:1.08:0.30:0.33:0.16	5359.2	1322.5	5359.2	1322.5	1.00:0.25	28326	MULTISPECIES: 4-hydroxybenzoyl-CoA thioesterase [Rhodococcus]
3182	502791	WP_060937907.1	7.83	13	1	1	Acetylation (N-term)	1263.7	2990.1	3155.2	387.73	571	202.72	1263.7	2990.1	3155.2	387.73	571	202.72	1.00:2.37:2.50:0.31:0.45:0.16	2469.7	640.6	2469.7	640.6	1.00:0.26	15229	MaoC family dehydratase N-terminal domain-containing protein [Rhodococcus erythropolis]
976	500723	WP_060938618.1	5.52	17	6	6	Acetylation (N-term) Deamidation (NQ)	48478	45042	40304	14845	18031	16271	30524	29734	24850	7184.5	8096.6	7016	1.00:0.97:0.81:0.24:0.27:0.23	44608	16383	28369	7432.3	1.00:0.26	46906	fatty acid desaturase [Rhodococcus erythropolis]
2226	501694	WP_060939767.1	5.8	24	4	4		24995	7812.4	6277.4	4023.5	3542.4	723.59	24470	7282.7	5757.1	3844.1	3257.5	723.59	1.00:0.30:0.24:0.16:0.13:0.03	16062	4270.2	15537	4038.1	1.00:0.26	30356	cyclase family protein [Rhodococcus erythropolis]
2231	502120	WP_046378422.1	5.68	17	2	2		10156	9109.5	8994.7	1646.3	3469.8	2192.4	10156	9109.5	8994.7	1646.3	3469.8	2192.4	1.00:0.90:0.89:0.16:0.34:0.22	9419.9	2436.2	9419.9	2436.2	1.00:0.26	18640	MULTISPECIES: nuclear transport factor 2 family protein [Rhodococcus]
3640	503922	WP_060938126.1	5.38	7	1	1		1618	807.06	692.36	273.36	0	263.69	1618	807.06	692.36	273.36	0	263.69	1.00:0.50:0.43:0.17:0:0.16	1039.1	268.52	1039.1	268.52	1.00:0.26	30063	hypothetical protein [Rhodococcus erythropolis]
1625	501344	WP_037249392.1	5.99	19	6	6	Carbamidomethylation	101960	57986	65546	20842	19217	18499	76565	43226	45009	13049	15237	15633	1.00:0.56:0.59:0.17:0.20:0.20	75166	19520	54933	14640	1.00:0.27	50113	MULTISPECIES: hypothetical protein [Rhodococcus]
655	500915	WP_020905644.1	6.77	44	10	10	Carbamidomethylation Deamidation (NQ) Oxidation (M)	217980	124610	133850	45883	81714	58038	146010	89254	93836	22956	37067	27634	1.00:0.61:0.64:0.16:0.25:0.19	158990	61904	109700	29219	1.00:0.27	30387	MULTISPECIES: cutinase family protein [Rhodococcus]
594	500470	WP_019748970.1	5.66	31	8	8	Carbamidomethylation Oxidation (M)	106850	175900	168060	50449	53390	43192	64652	109590	96987	28433	28227	15490	1.00:1.70:1.50:0.44:0.44:0.24	150270	49010	90410	24050	1.00:0.27	39831	MULTISPECIES: NDMA-dependent alcohol dehydrogenase [Rhodococcus]
273	500184	WP_127159967.1	3.93	30	10	10	Oxidation (M)	112400	110380	110150	56497	37081	37838	70464	68437	73793	23413	18255	15997	1.00:0.97:1.05:0.33:0.26:0.23	110980	44015	70898	19431	1.00:0.27	54586	trehalose-6-phosphate synthase [Rhodococcus erythropolis]
1655	501320	WP_060938206.1	5.87	41	7	7		76159	86157	82302	27424	23053	35318	58341	66890	62268	19117	14608	16205	1.00:1.15:1.07:0.33:0.25:0.28	81539	29234	62500	16926	1.00:0.27	27462	MULTISPECIES: precorrin-6A synthase (deacetylating) [Rhodococcus]
1279	500372	WP_060938799.1	5.72	47	11	11		119040	117840	133760	39954	37681	36583	64144	56767	66396	17803	15338	17058	1.00:0.88:1.04:0.28:0.24:0.27	123550	38905	62435	17120	1.00:0.27	44489	phosphoglucosamine mutase [Rhodococcus erythropolis]
829	501116	WP_060938494.1	4.58	26	6	6		61282	93326	76300	21614	34118	24798	59150	91803	74804	16523	24636	19135	1.00:1.55:1.26:0.28:0.42:0.32	77084	26843	75252	20098	1.00:0.27	35840	sigma-70 family RNA polymerase sigma factor [Rhodococcus erythropolis]
1494	501387	WP_003945273.1	5.73	23	5	5	Carbamidomethylation Acetylation (N-term)	93513	79290	84518	32075	20551	26774	88882	75354	80825	26438	19632	22703	1.00:0.85:0.91:0.30:0.22:0.26	85774	27204	81687	22924	1.00:0.28	36353	MULTISPECIES: 4-hydroxy-3-methylbut-2-enyl diphosphate reductase [Rhodococcus]
2293	501657	WP_020971457.1	5.5	24	4	4	Carbamidomethylation Deamidation (NQ)	67852	34511	37768	19678	17038	6063	59935	30789	34884	16410	14091	4491.7	1.00:0.51:0.58:0.27:0.24:0.07	46710	14260	41869	11664	1.00:0.28	31639	MULTISPECIES: SMP-30/gluconolactonase/LRE family protein [Rhodococcus]
2743	502685	WP_003939023.1	6.5	55	4	4		174290	220710	211350	39481	97518	33859	173160	216750	209820	39188	96263	33812	1.00:1.25:1.21:0.23:0.56:0.20	202120	57383	199910	56585	1.00:0.28	8449	MULTISPECIES: RNA-binding protein [Rhodococcus]
1611	502116	WP_060938376.1	5.55	3	1	1		831.45	460.68	611.04	179.52	0	0	831.45	460.68	611.04	179.52	0	0	1.00:0.55:0.73:0.22:0:0	634.39	179.52	634.39	179.52	1.00:0.28	49263	MULTISPECIES: HAMP domain-containing histidine kinase [Rhodococcus]
3807	508939	WP_019748854.1	5.38	21	1	1		14166	18385	23896	7915.5	5404.9	2606.9	14166	18385	23896	7915.5	5404.9	2606.9	1.00:1.30:1.69:0.56:0.38:0.18	18816	5309.1	18816	5309.1	1.00:0.28	8467	MULTISPECIES: hypothetical protein [Rhodococcus]
1464	501246	WP_020906640.1	4.73	5	1	1		1558.8	2113.3	2329.8	624.52	706.73	359.25	1558.8	2113.3	2329.8	624.52	706.73	359.25	1.00:1.36:1.49:0.40:0.45:0.23	2000.6	563.5	2000.6	563.5	1.00:0.28	25110	MULTISPECIES: methyltransferase [Rhodococcus]
1044	500738	WP_060937803.1	4.53	2	1	1		1601.8	2220.3	2274.2	609.89	455.48	459.64	1601.8	2220.3	2274.2	609.89	455.48	459.64	1.00:1.39:1.42:0.38:0.28:0.29	2032.1	573.19	2032.1	573.19	1.00:0.28	61427	amidohydrolase [Rhodococcus erythropolis]
1285	500962	WP_020970810.1	3.18	13	3	3		9223.4	11765	11514	2791.3	3294.6	2887.1	9223.4	11765	11514	2791.3	3294.6	2887.1	1.00:1.28:1.25:0.30:0.36:0.31	10834	3022.3	10834	3022.3	1.00:0.28	40055	MULTISPECIES: steroid 3-ketoacyl-CoA thiolase [Rhodococcus]
2613	501319	WP_060938794.1	5.35	35	5	5	Carbamidomethylation	50823	48895	51088	24186	11478	10652	39475	37177	38683	17810	7959.5	7143.9	1.00:0.94:0.98:0.45:0.20:0.18	50268	15528	38445	11060	1.00:0.29	27506	type I methionyl aminopeptidase [Rhodococcus erythropolis]
3338	504018	WP_019748349.1	3.98	11	1	1	Carbamidomethylation	1445.3	2285.4	2127.8	809.54	447.2	424.8	1445.3	2285.4	2127.8	809.54	447.2	424.8	1.00:1.58:1.47:0.56:0.31:0.29	1952.9	560.51	1952.9	560.51	1.00:0.29	12785	MULTISPECIES: alkylphosphonate utilization protein [Rhodococcus]
9	499850	WP_020970559.1	5.91	62	60	60	Carbamidomethylation Acetylation (N-term) Deamidation (NQ) Oxidation (M)	6139600	7419800	7699000	4050200	2421500	3523700	1017000	1299200	1323800	445960	234070	358600	1.00:1.28:1.30:0.44:0.23:0.35	7087900	3337800	1213300	346210	1.00:0.29	123301	MULTISPECIES: indolepyruvate ferredoxin oxidoreductase family protein [Rhodococcus]
467	499952	WP_019744947.1	5.31	38	19	19	Oxidation (M)	123940	106450	127290	59986	46809	53966	48328	39921	57247	21043	11289	9940.9	1.00:0.83:1.18:0.44:0.23:0.21	119230	53587	48499	14091	1.00:0.29	61259	MULTISPECIES: DEAD/DEAH box helicase [Rhodococcus]
1584	501073	WP_020970357.1	5.26	20	4	4	Oxidation (M)	662680	386430	449760	103630	253310	104000	589100	343120	398980	89640	210840	87303	1.00:0.58:0.68:0.15:0.36:0.15	499630	154080	443730	129700	1.00:0.29	35336	MULTISPECIES: M23 family metallopeptidase [Rhodococcus]
2236	501640	WP_020967979.1	4.98	7	2	2		8050.5	4639.3	5264.5	1857.3	1698.6	1582	8050.5	4639.3	5264.5	1857.3	1698.6	1582	1.00:0.58:0.65:0.23:0.21:0.20	5984.8	1712.6	5984.8	1712.6	1.00:0.29	33985	MULTISPECIES: alpha/beta fold hydrolase [Rhodococcus]
1948	502616	WP_020968016.1	5.6	22	3	3	Carbamidomethylation	162680	51812	68516	26057	43898	13906	162680	51812	68516	26057	43898	13906	1.00:0.32:0.42:0.16:0.27:0.09	94336	27954	94336	27954	1.00:0.30	28646	MULTISPECIES: hypothetical protein [Rhodococcus]
556	500332	WP_046379496.1	5.15	27	8	8	Carbamidomethylation	68331	50684	54957	23864	18553	17110	50166	37179	40805	16257	11675	10349	1.00:0.74:0.81:0.32:0.23:0.21	57991	20370	42717	12761	1.00:0.30	58557	AMP-binding protein [Rhodococcus erythropolis]
1643	502476	WP_060937822.1	5.27	7	3	3	Deamidation (NQ)	35403	27122	39029	15271	6952.8	7290	29761	22288	31754	13588	6691.9	4567.5	1.00:0.75:1.07:0.46:0.22:0.15	33851	10772	27934	8434.9	1.00:0.30	51340	amino acid permease [Rhodococcus erythropolis]
464	501118	WP_060939115.1	4.96	11	5	5		19407	19793	17963	9467.2	8212.7	6820.3	16722	16695	15339	6161.9	4803.7	3802.1	1.00:1.00:0.92:0.37:0.29:0.23	19054	8196.6	16252	4952.4	1.00:0.30	66931	dynamin family protein [Rhodococcus erythropolis]
1223	500995	WP_060937847.1	3.9	19	6	6		40122	34678	39025	5520.3	20180	5355.6	33673	31039	35584	5033.9	19915	5355.6	1.00:0.92:1.06:0.15:0.59:0.16	37942	10532	33432	10102	1.00:0.30	59879	AMP-binding protein [Rhodococcus erythropolis]
2344	501985	WP_019745642.1	3.32	29	4	4		18640	20659	20313	6117.5	5922.9	7227.5	18182	19892	19235	5445.6	5591.3	5922.7	1.00:1.09:1.06:0.30:0.31:0.33	19871	6529.5	19103	5760.1	1.00:0.30	21359	MULTISPECIES: TetR family transcriptional regulator [Rhodococcus]
2674	507106	WP_020908542.1	3.22	10	1	1		2476.2	301.51	389.63	450.7	178.63	321.71	2476.2	301.51	389.63	450.7	178.63	321.71	1.00:0.12:0.16:0.18:0.07:0.13	1055.8	317.01	1055.8	317.01	1.00:0.30	19276	MULTISPECIES: DUF501 domain-containing protein [Rhodococcus]
2440	502054	WP_024488067.1	5.11	19	3	3	Acetylation (N-term)	32727	35957	41229	13566	10739	9461.2	32727	35957	41229	13566	10739	9461.2	1.00:1.10:1.26:0.41:0.33:0.29	36638	11255	36638	11255	1.00:0.31	24854	MULTISPECIES: helix-turn-helix domain-containing protein [Rhodococcus]
3767	509594	WP_019749071.1	5.08	24	2	2	Acetylation (N-term)	4269.4	3634.6	6858.5	2953.3	1076.3	239.51	2922.4	3517	5458.7	1976.2	469.08	0	1.00:1.20:1.87:0.68:0.16:0	4920.8	1830.6	3966	1222.6	1.00:0.31	15716	MULTISPECIES: DUF4233 domain-containing protein [Rhodococcus]
2655	500594	WP_060937765.1	2.66	7	2	2	Carbamidomethylation	2744.9	3898	5347.7	1377.1	865.12	1505.3	2744.9	3898	5347.7	1377.1	865.12	1505.3	1.00:1.42:1.95:0.50:0.32:0.55	3996.8	1249.2	3996.8	1249.2	1.00:0.31	50269	amidase [Rhodococcus erythropolis]
173	499813	WP_003945979.1	4.73	76	24	24	Carbamidomethylation Acetylation (N-term) Deamidation (NQ) Oxidation (M)	1562800	1696000	1463800	643130	826430	704930	625500	818080	630700	231040	222320	150190	1.00:1.31:1.01:0.37:0.36:0.24	1574200	737250	691430	212990	1.00:0.31	39774	MULTISPECIES: inositol-3-phosphate synthase [Rhodococcus]
570	500328	WP_007730792.1	4.88	28	7	7	Carbamidomethylation Oxidation (M)	39235	33404	35243	13803	19029	12494	30649	25328	29225	7585	13462	5097.3	1.00:0.83:0.95:0.25:0.44:0.17	36221	15356	28401	8714.7	1.00:0.31	41293	MULTISPECIES: acyl-CoA/acyl-ACP dehydrogenase [Rhodococcus]
2897	501912	WP_029254422.1	5.27	12	2	2		2893.8	2440	2561.2	1190.9	333.66	392.53	2893.8	2440	2561.2	1190.9	333.66	392.53	1.00:0.84:0.89:0.41:0.12:0.14	2631.6	823.56	2631.6	823.56	1.00:0.31	27737	MULTISPECIES: alpha/beta hydrolase [Rhodococcus]
1371	500664	WP_060939403.1	4.57	9	2	2		6024.2	11643	11479	3645.8	3320.8	2210.1	6024.2	11643	11479	3645.8	3320.8	2210.1	1.00:1.93:1.91:0.61:0.55:0.37	9715.5	3058.9	9715.5	3058.9	1.00:0.31	53941	MULTISPECIES: amidase [Rhodococcus]
1483	500890	WP_019749068.1	4.53	3	1	1		1573.3	1926.2	1902.2	763.96	159.25	477.1	1573.3	1926.2	1902.2	763.96	159.25	477.1	1.00:1.22:1.21:0.49:0.10:0.30	1800.6	551.17	1800.6	551.17	1.00:0.31	51160	MULTISPECIES: GTPase ObgE [Rhodococcus]
2642	502763	WP_020909261.1	4.5	10	1	1		3035.5	3384.3	3370.2	1455.6	985.93	621.66	3035.5	3384.3	3370.2	1455.6	985.93	621.66	1.00:1.11:1.11:0.48:0.32:0.20	3263.3	1021.1	3263.3	1021.1	1.00:0.31	22638	MULTISPECIES: TetR family transcriptional regulator [Rhodococcus]
223	500060	WP_020907739.1	4.2	28	8	8		51607	59065	61009	27243	25145	16465	28085	32965	34783	12061	11467	6446.4	1.00:1.17:1.24:0.43:0.41:0.23	57227	22951	31944	9991.6	1.00:0.31	58680	MULTISPECIES: ATP-binding cassette domain-containing protein [Rhodococcus]
1567	502301	WP_060938452.1	3.93	22	4	4		149130	10369	10615	15539	27644	11132	147300	9626.7	9660.5	14470	25822	10899	1.00:0.07:0.07:0.10:0.18:0.07	56706	18105	55528	17064	1.00:0.31	36890	MULTISPECIES: ABC transporter substrate-binding protein [Rhodococcus]
1385	503252	WP_019745816.1	3.61	12	2	2		7235.3	2567.8	4026.7	1724.4	1605.7	905.67	7235.3	2567.8	4026.7	1724.4	1605.7	905.67	1.00:0.35:0.56:0.24:0.22:0.13	4609.9	1411.9	4609.9	1411.9	1.00:0.31	32151	MULTISPECIES: Lrp/AsnC family transcriptional regulator [Rhodococcus]
1381	501121	WP_173362676.1	2.9	5	1	1		9084.9	2469.5	2971.6	2713.9	1352.6	421.31	9084.9	2469.5	2971.6	2713.9	1352.6	421.31	1.00:0.27:0.33:0.30:0.15:0.05	4842	1495.9	4842	1495.9	1.00:0.31	46676	hypothetical protein [Rhodococcus erythropolis]
452	500602	WP_060938130.1	5.52	56	14	14	Acetylation (N-term) Oxidation (M) Deamidation (NQ)	438360	716870	694220	297640	306890	272030	217630	343810	331860	102160	103800	83313	1.00:1.58:1.52:0.47:0.48:0.38	620900	304070	297770	96422	1.00:0.32	35136	proline dehydrogenase family protein [Rhodococcus erythropolis]
1520	501655	WP_024488037.1	4.88	46	5	5	Carbamidomethylation	57907	73071	85989	38800	29352	34642	51850	67777	76517	25677	17767	19103	1.00:1.31:1.48:0.50:0.34:0.37	72322	34265	65381	20849	1.00:0.32	22160	MULTISPECIES: deoxyribose-phosphate aldolase [Rhodococcus]
1092	500439	WP_060939726.1	4.75	33	10	10	Carbamidomethylation	42753	36532	38193	20271	18407	14286	25833	23269	25436	9497.5	7183.8	5976.3	1.00:0.90:0.98:0.37:0.28:0.23	39159	18088	24846	7857.3	1.00:0.32	48682	cyclopropane-fatty-acyl-phospholipid synthase family protein [Rhodococcus erythropolis]
797	500730	WP_060939288.1	5.91	47	13	13	Carbamidomethylation Acetylation (N-term) Deamidation (NQ)	547930	630060	669380	280050	271280	276240	302190	350050	373490	116930	115130	100460	1.00:1.16:1.24:0.39:0.38:0.33	615790	275920	341910	110840	1.00:0.32	36779	NAD(P)-dependent alcohol dehydrogenase [Rhodococcus erythropolis]
840	500697	WP_060937846.1	5.18	48	9	9	Carbamidomethylation Oxidation (M)	113790	93003	81768	38544	46290	39717	72428	67567	57421	21215	23797	15346	1.00:0.93:0.79:0.29:0.33:0.21	96364	42633	65805	21020	1.00:0.32	35573	phosphotriesterase [Rhodococcus erythropolis]
1343	501222	WP_020970457.1	4.62	27	3	3	Deamidation (NQ)	7048	12546	10435	3829	4204.2	1428	7048	12546	10435	3829	4204.2	1428	1.00:1.78:1.48:0.54:0.60:0.20	10635	3421.6	10635	3421.6	1.00:0.32	21491	MULTISPECIES: TetR/AcrR family transcriptional regulator [Rhodococcus]
999	502563	WP_019747182.1	4.98	50	6	6	Deamidation (NQ) Oxidation (M)	5286900	4675400	4123000	2000600	1876200	1757900	3987200	3689300	3174000	1275300	1103200	1097600	1.00:0.93:0.80:0.32:0.28:0.28	4695900	1878200	3616800	1158700	1.00:0.32	17271	MULTISPECIES: copper chaperone PCu(A)C [Rhodococcus]
2025	504391	WP_003942390.1	4.81	40	4	4		54747	49585	37776	13276	19133	19186	52658	48043	36808	11421	13460	12704	1.00:0.91:0.70:0.22:0.26:0.24	47728	19261	46195	14591	1.00:0.32	12681	MULTISPECIES: phosphoribosyl-AMP cyclohydrolase [Rhodococcus]
3217	503781	WP_020908708.1	4.02	4	1	1		1536.5	1555.6	2063.1	646.28	405.22	593.42	1536.5	1555.6	2063.1	646.28	405.22	593.42	1.00:1.01:1.34:0.42:0.26:0.39	1718.4	548.31	1718.4	548.31	1.00:0.32	25460	MULTISPECIES: response regulator transcription factor [Rhodococcus]
543	500373	WP_019750059.1	5.95	53	11	11	Acetylation (N-term) Deamidation (NQ) Oxidation (M)	245390	229760	232540	95932	71142	82438	161760	148850	145970	57136	46936	47089	1.00:0.92:0.90:0.35:0.29:0.29	235890	83171	152190	50387	1.00:0.33	31648	MULTISPECIES: ParA family protein [Rhodococcus]
1629	501422	WP_020971280.1	5.26	18	4	4	Carbamidomethylation	37332	45676	42393	12536	15902	12070	34021	41197	38165	11329	14363	11229	1.00:1.21:1.12:0.33:0.42:0.33	41800	13597	37794	12402	1.00:0.33	36755	MULTISPECIES: 4-hydroxy-2-oxovalerate aldolase [Rhodococcus]
742	500084	WP_060938771.1	4.69	41	10	10	Carbamidomethylation	109210	79238	79792	30756	41849	50437	75787	58277	57830	18594	20858	23282	1.00:0.77:0.76:0.25:0.28:0.31	89412	41677	63965	21401	1.00:0.33	38107	Glu/Leu/Phe/Val dehydrogenase [Rhodococcus erythropolis]
1370	500955	WP_003944828.1	3.96	10	2	2	Carbamidomethylation	2673	2783.7	2357.3	520.49	1046.2	989.14	2673	2783.7	2357.3	520.49	1046.2	989.14	1.00:1.04:0.88:0.19:0.39:0.37	2604.7	851.94	2604.7	851.94	1.00:0.33	31669	MULTISPECIES: rhodanese-related sulfurtransferase [Rhodococcus]
1227	501136	WP_060938399.1	3.8	13	2	2	Carbamidomethylation	5077	5399.1	4019.6	1702.1	1102.5	2148.7	5077	5399.1	4019.6	1702.1	1102.5	2148.7	1.00:1.06:0.79:0.34:0.22:0.42	4948.4	1651.1	4948.4	1651.1	1.00:0.33	40561	steroid 3-ketoacyl-CoA thiolase [Rhodococcus erythropolis]
458	500253	WP_060937824.1	5.45	54	19	19	Carbamidomethylation Acetylation (N-term) Deamidation (NQ) Oxidation (M)	768180	948960	984140	521450	392240	413190	418330	525170	561830	215880	153150	130750	1.00:1.26:1.34:0.52:0.37:0.31	901400	445130	501780	166590	1.00:0.33	48223	4-aminobutyrate--2-oxoglutarate transaminase [Rhodococcus erythropolis]
180	500017	WP_174531788.1	4.83	46	21	21	Carbamidomethylation Acetylation (N-term) Deamidation (NQ) Oxidation (M)	253540	264360	291970	200850	152500	158380	112630	116330	129980	53841	33906	26767	1.00:1.03:1.15:0.48:0.30:0.24	271890	171890	119710	38986	1.00:0.33	68774	glycosyltransferase [Rhodococcus erythropolis]
455	500122	WP_060938982.1	4.8	34	7	7	Carbamidomethylation Deamidation (NQ)	139580	126330	115180	58791	17081	21399	83373	76994	71892	51452	11741	13027	1.00:0.92:0.86:0.62:0.14:0.16	127030	32776	77420	25407	1.00:0.33	38414	MULTISPECIES: Glu/Leu/Phe/Val dehydrogenase [Rhodococcus]
185	499945	WP_060939474.1	5.33	17	6	6	Carbamidomethylation Deamidation (NQ) Oxidation (M)	287270	320750	367390	149170	104540	94428	205910	231820	252150	88825	70323	69562	1.00:1.13:1.22:0.43:0.34:0.34	325660	116360	229960	76236	1.00:0.33	63637	long-chain fatty acid--CoA ligase [Rhodococcus erythropolis]
961	501133	WP_060938400.1	5.92	36	9	9	Acetylation (N-term) Deamidation (NQ)	907010	769060	788480	315870	251500	279900	440450	377150	387090	164560	114390	135710	1.00:0.86:0.88:0.37:0.26:0.31	821520	282420	401560	138220	1.00:0.34	24331	hypothetical protein [Rhodococcus erythropolis]
2142	501746	WP_060937841.1	4.13	23	3	3	Carbamidomethylation	5399.2	6925.5	7246.3	2721.3	2935.9	1036.2	5399.2	6925.5	7246.3	2721.3	2935.9	1036.2	1.00:1.28:1.34:0.50:0.54:0.19	6523.7	2231.2	6523.7	2231.2	1.00:0.34	25375	GntR family transcriptional regulator [Rhodococcus erythropolis]
1294	500896	WP_003945451.1	6.06	38	9	9	Carbamidomethylation Acetylation (N-term) Deamidation (NQ) Oxidation (M)	328250	601020	492440	150580	180100	155300	214050	405310	304120	95773	119390	102580	1.00:1.89:1.42:0.45:0.56:0.48	473900	162520	307820	105910	1.00:0.34	46265	MULTISPECIES: TrpB-like pyridoxal phosphate-dependent enzyme [Rhodococcus]
117	499979	WP_003942709.1	5.1	71	20	20	Carbamidomethylation Acetylation (N-term) Deamidation (NQ) Oxidation (M)	2755100	3186300	3057700	1933700	2010100	1902100	1175100	1468600	1453200	517220	490910	368520	1.00:1.25:1.24:0.44:0.42:0.31	3001200	1951100	1365700	458880	1.00:0.34	30980	MULTISPECIES: 30S ribosomal protein S2 [Rhodococcus]
1255	501840	WP_021344326.1	6	71	6	6	Carbamidomethylation Oxidation (M) Deamidation (NQ)	847000	660060	714020	360560	402090	261160	736960	593650	641790	249770	263800	164050	1.00:0.81:0.87:0.34:0.36:0.22	740550	343120	657470	225870	1.00:0.34	17430	MULTISPECIES: hypothetical protein [Rhodococcus]
3561	505570	WP_029255289.1	4.22	19	2	2	Deamidation (NQ)	18800	14587	14065	4596.8	7754	5129	15882	13319	12559	3931.4	5394.4	4780.7	1.00:0.84:0.79:0.25:0.34:0.30	15817	5826.6	13920	4702.2	1.00:0.34	18242	MULTISPECIES: adenine phosphoribosyltransferase [Rhodococcus]
1605	501544	WP_020968957.1	4.65	31	5	5	Oxidation (M)	100730	63977	64304	32205	38658	23393	87553	56783	59046	25275	27379	17242	1.00:0.65:0.67:0.29:0.31:0.20	76794	31651	68250	23531	1.00:0.34	30246	MULTISPECIES: siderophore-interacting protein [Rhodococcus]
1308	500891	WP_003940547.1	4.36	35	6	6		18430	19972	21157	9378.5	8450.2	5638.6	12253	14327	14984	5998.5	4642.2	2860.8	1.00:1.17:1.22:0.49:0.38:0.23	19853	7994.3	13855	4672.4	1.00:0.34	32012	MULTISPECIES: diacylglycerol kinase [Rhodococcus]
2269	501354	WP_019746482.1	4.34	33	6	6		18418	24919	17654	12031	5720.9	5963.7	14529	19180	15073	8362.6	3463.1	4214.3	1.00:1.32:1.04:0.58:0.24:0.29	20330	8356.9	16261	5541.2	1.00:0.34	32367	MULTISPECIES: hypothetical protein [Rhodococcus]
2185	502395	WP_019747516.1	4.33	40	2	2		30945	32154	31277	10176	12064	10252	30945	32154	31277	10176	12064	10252	1.00:1.04:1.01:0.33:0.39:0.33	31459	10831	31459	10831	1.00:0.34	12449	MULTISPECIES: nitroreductase/quinone reductase family protein [Rhodococcus]
2311	500845	WP_060939220.1	3.97	23	4	4		4712.6	16623	16614	6825.7	4596.8	2913	4313.2	15543	16116	6299.8	3515.9	2469.4	1.00:3.60:3.74:1.46:0.82:0.57	12650	4778.5	11991	4095	1.00:0.34	38447	AAA family ATPase [Rhodococcus erythropolis]
2715	505978	WP_019746862.1	3.56	8	2	2		4907.5	1218.8	1697.7	725.81	663.13	1306.2	4907.5	1218.8	1697.7	725.81	663.13	1306.2	1.00:0.25:0.35:0.15:0.14:0.27	2608	898.4	2608	898.4	1.00:0.34	29403	MULTISPECIES: mycofactocin-coupled SDR family oxidoreductase [Rhodococcus]
1482	501718	WP_060938055.1	3.9	9	2	2	Acetylation (N-term)	4243.5	6066.6	5717	2597.5	2171.3	898.55	4243.5	6066.6	5717	2597.5	2171.3	898.55	1.00:1.43:1.35:0.61:0.51:0.21	5342.4	1889.1	5342.4	1889.1	1.00:0.35	43957	TetR/AcrR family transcriptional regulator [Rhodococcus erythropolis]
511	501543	WP_024487976.1	4.85	42	9	9	Acetylation (N-term) Deamidation (NQ) Oxidation (M)	278200	378190	367310	135940	153650	125210	194520	265470	259810	79751	91415	79348	1.00:1.36:1.34:0.41:0.47:0.41	341520	139790	239930	84055	1.00:0.35	27746	MULTISPECIES: ectoine/hydroxyectoine ABC transporter ATP-binding protein EhuA [Rhodococcus erythropolis group]
745	500304	WP_060938934.1	4.18	56	13	13	Carbamidomethylation	221780	204280	219740	71392	91104	90640	92246	80245	84237	21995	38271	29480	1.00:0.87:0.91:0.24:0.41:0.32	215270	84379	85576	29915	1.00:0.35	39064	NDMA-dependent alcohol dehydrogenase [Rhodococcus erythropolis]
2355	503082	WP_060939303.1	4.18	8	1	1	Carbamidomethylation	21667	6604.9	9919.7	3821.9	6894.3	2486.2	21667	6604.9	9919.7	3821.9	6894.3	2486.2	1.00:0.30:0.46:0.18:0.32:0.11	12730	4400.8	12730	4400.8	1.00:0.35	35903	MULTISPECIES: esterase family protein [Rhodococcus]
372	500193	WP_060938770.1	5.08	58	18	18	Carbamidomethylation Acetylation (N-term) Deamidation (NQ) Oxidation (M)	1725600	1705900	1740900	565630	578040	497150	678780	644130	667710	227360	252340	221160	1.00:0.95:0.98:0.33:0.37:0.33	1724200	547030	663540	233620	1.00:0.35	43459	MULTISPECIES: 2-oxo acid dehydrogenase subunit E2 [Rhodococcus]
1024	500550	WP_020908154.1	4.92	64	11	11	Carbamidomethylation Acetylation (N-term) Deamidation (NQ) Oxidation (M)	244350	286470	260820	88373	92263	104380	130310	155020	145470	45425	50023	55571	1.00:1.19:1.12:0.35:0.38:0.43	263880	95140	143600	50340	1.00:0.35	30488	MULTISPECIES: ACP S-malonyltransferase [Rhodococcus]
123	499943	WP_007730925.1	4.72	50	25	25	Carbamidomethylation Acetylation (N-term) Deamidation (NQ) Oxidation (M)	1140000	1251600	1245000	864530	586370	714200	569900	666570	688070	308950	180130	186180	1.00:1.17:1.21:0.54:0.32:0.33	1213000	723310	641510	225090	1.00:0.35	62313	MULTISPECIES: energy-dependent translational throttle protein EttA [Rhodococcus]
132	500067	WP_007730158.1	6.66	59	18	18	Carbamidomethylation Deamidation (NQ) Oxidation (M)	2832700	1550500	1396800	912240	766730	784300	1233600	715160	608480	294930	294390	311380	1.00:0.58:0.49:0.24:0.24:0.25	1928300	823780	852420	300230	1.00:0.35	55156	MULTISPECIES: aldehyde dehydrogenase family protein [Rhodococcus]
1800	502945	WP_060938198.1	3.86	1	1	1	Deamidation (NQ)	1613.9	2123.2	1246	883.44	559.48	977.72	1402.6	1913.2	1141	587.93	423.7	534.37	1.00:1.36:0.81:0.42:0.30:0.38	1661	806.88	1485.6	515.34	1.00:0.35	85786	arylsulfatase [Rhodococcus erythropolis]
1528	501361	WP_060938060.1	4.15	7	2	2	Oxidation (M)	2235.3	2267.7	2104.4	710.77	1121.5	286.37	2235.3	2267.7	2104.4	710.77	1121.5	286.37	1.00:1.01:0.94:0.32:0.50:0.13	2202.5	775.23	2202.5	775.23	1.00:0.35	41990	acyl-CoA dehydrogenase family protein [Rhodococcus erythropolis]
2201	501650	WP_060939628.1	3.93	8	2	2	Oxidation (M)	6547.7	1459.2	2517.4	459.12	1828.7	983.59	6547.7	1459.2	2517.4	459.12	1828.7	983.59	1.00:0.22:0.38:0.07:0.28:0.15	3508.1	1225.6	3508.1	1225.6	1.00:0.35	32425	hypothetical protein [Rhodococcus erythropolis]
2741	503221	WP_020968453.1	5.8	15	2	2		1632.2	1701.2	4278.7	319.33	1067.8	254.08	1632.2	1701.2	4278.7	319.33	1067.8	254.08	1.00:1.04:2.62:0.20:0.65:0.16	2537.3	899.32	2537.3	899.32	1.00:0.35	31357	MULTISPECIES: hypothetical protein [Rhodococcus]
3371	502793	WP_024488120.1	2.9	15	1	1		62.29	300	198.18	39.034	43.209	113.86	62.29	300	198.18	39.034	43.209	113.86	1.00:4.82:3.18:0.63:0.69:1.83	186.83	65.368	186.83	65.368	1.00:0.35	16160	MULTISPECIES: HIT family protein [Rhodococcus]
1597	503344	WP_060937778.1	3.26	2	1	1	Acetylation (N-term)	8286.2	7014.6	6075.1	1427.3	940.58	5380.7	8286.2	7014.6	6075.1	1427.3	940.58	5380.7	1.00:0.85:0.73:0.17:0.11:0.65	7125.3	2582.9	7125.3	2582.9	1.00:0.36	57355	helix-turn-helix domain-containing protein [Rhodococcus erythropolis]
1665	502152	WP_003941019.1	4.81	46	3	3	Acetylation (N-term) Deamidation (NQ)	153550	258600	248940	59228	91338	91123	152720	255430	246630	58477	89472	88449	1.00:1.67:1.61:0.38:0.59:0.58	220360	80563	218260	78799	1.00:0.36	11134	MULTISPECIES: 50S ribosomal protein L24 [Rhodococcus]
176	500124	WP_007735170.1	5.24	61	18	18	Acetylation (N-term) Deamidation (NQ) Oxidation (M)	555810	669010	701900	440610	494400	412970	264970	317620	350560	119870	126840	91720	1.00:1.20:1.32:0.45:0.48:0.35	642240	449670	311050	112810	1.00:0.36	36799	MULTISPECIES: recombinase RecA [Rhodococcus]
3243	506185	WP_003943191.1	4.34	38	2	2	Carbamidomethylation	63447	64029	54216	16764	30303	18498	63447	64029	54216	16764	30303	18498	1.00:1.01:0.85:0.26:0.48:0.29	60564	21855	60564	21855	1.00:0.36	11127	MULTISPECIES: EthD family reductase [Rhodococcus]
820	500529	WP_060937918.1	4.12	31	9	9	Carbamidomethylation	50447	69696	78077	29200	35340	18677	38091	49294	58162	19224	22872	11259	1.00:1.29:1.53:0.50:0.60:0.30	67109	28869	49329	17990	1.00:0.36	45685	3-carboxy-cis cis-muconate cycloisomerase [Rhodococcus erythropolis]
3526	505519	WP_007729318.1	3.97	32	1	1	Carbamidomethylation	23914	30895	29283	8830.4	11979	9540.9	23914	30895	29283	8830.4	11979	9540.9	1.00:1.29:1.22:0.37:0.50:0.40	28031	10117	28031	10117	1.00:0.36	6605	MULTISPECIES: 50S ribosomal protein L32 [Rhodococcus]
1642	500803	WP_020906844.1	3.94	27	7	7	Carbamidomethylation Acetylation (N-term)	41500	44551	36942	13649	20424	13826	32244	35294	27319	7722.7	14955	11309	1.00:1.09:0.85:0.24:0.46:0.35	40998	16033	31619	11329	1.00:0.36	37768	MULTISPECIES: ferredoxin--NADP reductase [Rhodococcus]
523	500092	WP_029254834.1	5.99	52	15	15	Carbamidomethylation Acetylation (N-term) Deamidation (NQ) Oxidation (M)	567230	629980	639010	195070	193130	154110	244250	259890	275240	93019	102310	82064	1.00:1.06:1.13:0.38:0.42:0.34	612510	184720	259790	92464	1.00:0.36	56413	MULTISPECIES: AMP-binding protein [Rhodococcus]
1040	500330	WP_003942213.1	4.03	32	10	10	Deamidation (NQ)	62030	51135	57758	28470	27711	30232	41056	36873	33806	13530	13624	12951	1.00:0.90:0.82:0.33:0.33:0.32	56975	29098	37245	13368	1.00:0.36	53174	MULTISPECIES: GTPase HflX [Rhodococcus]
354	500087	WP_060938378.1	4.12	49	15	15	Deamidation (NQ) Oxidation (M)	115420	100060	102640	46615	39385	48081	40891	40095	39077	18228	9921.3	15163	1.00:0.98:0.96:0.45:0.24:0.37	106410	46172	40021	14437	1.00:0.36	57462	ABC transporter substrate-binding protein [Rhodococcus erythropolis]
3664	502294	WP_060939477.1	4.17	5	1	1		601.15	1086	0	302.4	0	0	601.15	1086	0	302.4	0	0	1.00:1.81:0:0.50:0:0	843.6	302.4	843.6	302.4	1.00:0.36	15470	YchJ family protein [Rhodococcus erythropolis]
1374	501024	WP_060938153.1	4.07	22	5	5		86923	23455	27935	14872	20986	13481	80650	22354	27107	14543	20137	12378	1.00:0.28:0.34:0.18:0.25:0.15	46104	16446	43370	15686	1.00:0.36	47498	YncE family protein [Rhodococcus erythropolis]
3130	502490	WP_020907263.1	3.9	30	3	3		17860	16816	19009	6098.7	6807	5712.8	17860	16816	19009	6098.7	6807	5712.8	1.00:0.94:1.06:0.34:0.38:0.32	17895	6493.5	17895	6493.5	1.00:0.36	18348	PPOX class F420-dependent oxidoreductase [Rhodococcus erythropolis]
2492	502003	WP_029254317.1	3.84	6	1	1		1393.4	3299.8	2214.2	1426	453.17	575.97	1393.4	3299.8	2214.2	1426	453.17	575.97	1.00:2.37:1.59:1.02:0.33:0.41	2302.5	818.38	2302.5	818.38	1.00:0.36	26323	MULTISPECIES: cupin domain-containing protein [Rhodococcus]
3805	509611	WP_019748189.1	3.74	7	1	1		5742.4	7409.9	11265	2551.1	3067.2	3184.3	5742.4	7409.9	11265	2551.1	3067.2	3184.3	1.00:1.29:1.96:0.44:0.53:0.55	8139.2	2934.2	8139.2	2934.2	1.00:0.36	20267	MULTISPECIES: biotin transporter BioY [Rhodococcus]
3008	502754	WP_060939685.1	3.59	28	3	3		23189	7999	7142.9	4399.4	5726.3	3796.7	23189	7999	7142.9	4399.4	5726.3	3796.7	1.00:0.34:0.31:0.19:0.25:0.16	12777	4640.8	12777	4640.8	1.00:0.36	21605	TetR/AcrR family transcriptional regulator [Rhodococcus erythropolis]
1719	500570	WP_003945160.1	4.15	69	11	11	Carbamidomethylation	91801	104550	107660	40111	35421	23510	44265	48899	55801	21905	17154	15697	1.00:1.10:1.26:0.49:0.39:0.35	101340	33918	49655	18252	1.00:0.37	25019	MULTISPECIES: endonuclease NucS [Rhodococcus]
2156	501476	WP_019747953.1	2.67	5	1	1	Carbamidomethylation	1055.5	1784.9	596.98	241.64	698.82	344.01	1055.5	1784.9	596.98	241.64	698.82	344.01	1.00:1.69:0.57:0.23:0.66:0.33	1145.8	428.15	1145.8	428.15	1.00:0.37	31815	MULTISPECIES: bifunctional DNA-formamidopyrimidine glycosylase/DNA-(apurinic or apyrimidinic site) lyase [Rhodococcus]
948	500460	WP_060938442.1	4.18	18	8	8	Carbamidomethylation Deamidation (NQ)	100510	45130	63357	29023	36755	21265	78419	32057	44377	19877	22130	14915	1.00:0.41:0.57:0.25:0.28:0.19	69666	29014	51618	18974	1.00:0.37	63308	FAD-binding protein [Rhodococcus erythropolis]
1311	500638	WP_020970164.1	3.72	31	6	6	Carbamidomethylation Deamidation (NQ)	30427	30525	30775	10259	13403	13494	26007	27148	26452	7914.9	11493	10355	1.00:1.04:1.02:0.30:0.44:0.40	30576	12446	26536	9920.8	1.00:0.37	36008	MULTISPECIES: sigma-70 family RNA polymerase sigma factor [Rhodococcus]
552	500534	WP_019748976.1	4.33	30	9	9	Carbamidomethylation Deamidation (NQ) Oxidation (M)	124510	83532	75041	41500	41353	38331	98099	64911	57008	27361	28832	25827	1.00:0.66:0.58:0.28:0.29:0.26	94360	40394	73339	27340	1.00:0.37	38940	MULTISPECIES: sn-glycerol-3-phosphate ABC transporter ATP-binding protein UgpC [Rhodococcus]
2627	504671	WP_019750052.1	5.58	20	2	2	Deamidation (NQ)	11080	5112.6	13487	3751.4	43.211	101.11	11080	5112.6	13487	3751.4	43.211	101.11	1.00:0.46:1.22:0.34:0.02:0.02	9893	3645.4	9893	3645.4	1.00:0.37	39781	MULTISPECIES: hypothetical protein [Rhodococcus erythropolis group]
1556	501057	WP_003940916.1	4.25	35	7	7	Deamidation (NQ)	60317	71823	75605	46701	44440	41794	46661	58946	61644	25377	20302	15619	1.00:1.26:1.32:0.54:0.44:0.33	69248	44312	55750	20433	1.00:0.37	24803	MULTISPECIES: response regulator transcription factor [Rhodococcus]
1071	501376	WP_060938811.1	3.1	22	7	7	Deamidation (NQ)	54147	13342	22960	23903	17806	16010	41156	10259	15195	6844.8	12451	5418	1.00:0.25:0.37:0.17:0.30:0.13	30150	19319	22203	8238	1.00:0.37	57617	Ig-like domain-containing protein [Rhodococcus erythropolis]
2794	504572	WP_060938309.1	2.35	3	1	1	Deamidation (NQ)	3222.8	355.6	189.01	456.97	185.72	734.52	3222.8	355.6	189.01	456.97	185.72	734.52	1.00:0.11:0.06:0.14:0.06:0.23	1255.8	459.07	1255.8	459.07	1.00:0.37	49728	wax ester/triacylglycerol synthase family O-acyltransferase [Rhodococcus erythropolis]
2854	502736	WP_020908952.1	3.51	39	3	3	Oxidation (M)	16125	22399	22830	12098	6279.4	7368.2	15756	22155	22342	10879	5552.1	6792.9	1.00:1.41:1.42:0.69:0.35:0.43	21060	8582	20692	7741.4	1.00:0.37	20146	MULTISPECIES: SRPBCC family protein [Rhodococcus]
3163	501139	WP_060938076.1	5.58	13	2	2		998.7	1317	711.28	504.12	102.06	86.805	998.7	1317	711.28	504.12	102.06	86.805	1.00:1.32:0.71:0.50:0.10:0.09	1009	372.1	1009	372.1	1.00:0.37	26662	MBL fold metallo-hydrolase [Rhodococcus erythropolis]
3863	509599	WP_020909353.1	5.26	18	1	1		16663	11289	12606	2756.4	5557	2861.2	16663	11289	12606	2756.4	5557	2861.2	1.00:0.68:0.76:0.17:0.33:0.17	13519	4966.6	13519	4966.6	1.00:0.37	15319	MULTISPECIES: VOC family protein [Rhodococcus]
2472	502966	WP_060938491.1	3.81	24	3	3		28735	21079	23052	7515.7	9620.7	10051	28735	21079	23052	7515.7	9620.7	10051	1.00:0.73:0.80:0.26:0.33:0.35	24289	9062.3	24289	9062.3	1.00:0.37	25130	sensor domain-containing protein [Rhodococcus erythropolis]
808	500559	WP_019747797.1	3.8	27	9	9		28317	33095	33983	17891	20946	11456	16463	19981	21724	8186.6	7591.3	5982.7	1.00:1.21:1.32:0.50:0.46:0.36	31798	17022	19389	7253.5	1.00:0.37	54311	MULTISPECIES: histidine kinase N-terminal domain-containing protein [Rhodococcus]
2453	501854	WP_019744784.1	3.77	25	4	4		17457	25702	27691	9881.8	7668.9	8961.3	15682	23268	24608	8939.8	7048.8	7821.6	1.00:1.48:1.57:0.57:0.45:0.50	23617	8837.4	21186	7936.7	1.00:0.37	18436	MULTISPECIES: dihydrofolate reductase [Rhodococcus]
2055	501454	WP_042950544.1	3.67	16	3	3		6826.5	6306.9	7342.3	2688.1	2377.5	1909	5800.3	5703.3	6338.1	2688.1	2091.8	1909	1.00:0.98:1.09:0.46:0.36:0.33	6825.2	2515.3	5947.2	2229.7	1.00:0.37	23392	MULTISPECIES: GntR family transcriptional regulator [Rhodococcus]
1260	500549	WP_019746087.1	2.99	4	2	2		6510.1	5541.5	6974.1	1620.4	3285.1	2211.3	6510.1	5541.5	6974.1	1620.4	3285.1	2211.3	1.00:0.85:1.07:0.25:0.50:0.34	6341.9	2372.3	6341.9	2372.3	1.00:0.37	75050	MULTISPECIES: hydantoinase/oxoprolinase family protein [Rhodococcus]
2722	502357	WP_021333596.1	2.44	7	1	1		1843	2460.3	3039.5	930.94	1144.4	657.1	1843	2460.3	3039.5	930.94	1144.4	657.1	1.00:1.33:1.65:0.51:0.62:0.36	2447.6	910.8	2447.6	910.8	1.00:0.37	24514	MULTISPECIES: energy-coupling factor ABC transporter ATP-binding protein [Rhodococcus]
1662	502124	WP_021332968.1	4.35	27	4	4	Carbamidomethylation	68922	77662	58743	27670	29595	24945	62291	70819	53534	22657	26461	20954	1.00:1.14:0.86:0.36:0.42:0.34	68554	28163	62215	23357	1.00:0.38	28226	MULTISPECIES: orotidine-5'-phosphate decarboxylase [Rhodococcus]
2354	502238	WP_019747476.1	3.64	11	2	2	Carbamidomethylation	3084.4	4706.1	4060.8	1563.9	1643.2	1247	3084.4	4706.1	4060.8	1563.9	1643.2	1247	1.00:1.53:1.32:0.51:0.53:0.40	3950.4	1484.7	3950.4	1484.7	1.00:0.38	25228	MULTISPECIES: glycosyltransferase [Rhodococcus]
1566	501791	WP_003939707.1	3.53	17	2	2	Carbamidomethylation	9996.1	21782	17626	4392.5	5824.9	8357.8	9996.1	21782	17626	4392.5	5824.9	8357.8	1.00:2.18:1.76:0.44:0.58:0.84	16468	6191.7	16468	6191.7	1.00:0.38	26293	MULTISPECIES: SDR family oxidoreductase [Rhodococcus]
1531	502006	WP_060937753.1	3.32	16	4	4	Carbamidomethylation	6035.8	11512	10048	4154.4	2216	3283.8	5860.4	11223	9955.8	4022.3	2216	3283.8	1.00:1.91:1.70:0.69:0.38:0.56	9198.8	3522.2	9012.9	3390.2	1.00:0.38	52434	aldehyde dehydrogenase family protein [Rhodococcus erythropolis]
1952	500889	WP_019748522.1	3.5	49	8	8	Carbamidomethylation Deamidation (NQ)	177300	216820	179080	90507	81969	72308	141400	169560	137240	59888	51591	44438	1.00:1.20:0.97:0.42:0.36:0.31	193130	87741	151130	57905	1.00:0.38	29267	MULTISPECIES: thioesterase family protein [Rhodococcus]
871	500503	WP_060939768.1	3.87	47	10	10	Carbamidomethylation Deamidation (NQ) Oxidation (M)	560310	272330	365170	204760	305270	182230	273130	130290	187460	62567	99190	62573	1.00:0.48:0.69:0.23:0.36:0.23	399270	231040	196960	74776	1.00:0.38	41149	PQQ-dependent sugar dehydrogenase [Rhodococcus erythropolis]
518	500234	WP_003944371.1	4.41	47	12	12	Carbamidomethylation Oxidation (M)	291660	339700	319340	136610	107400	151450	192750	196620	213900	80840	63866	84079	1.00:1.02:1.11:0.42:0.33:0.44	316900	132130	201090	76262	1.00:0.38	37197	MULTISPECIES: glucose-6-phosphate dehydrogenase (coenzyme-F420) [Rhodococcus]
916	500263	WP_019749471.1	2.38	30	9	9	Deamidation (NQ)	37965	39808	44402	29507	39233	32821	21940	25393	28141	10089	10060	8378.3	1.00:1.16:1.28:0.46:0.46:0.38	40976	33882	25158	9509	1.00:0.38	52492	MULTISPECIES: PLP-dependent aminotransferase family protein [Rhodococcus]
1296	500987	WP_019748776.1	4.8	37	8	8		235500	238340	245950	153550	145290	118960	191160	201290	200770	91928	80083	55497	1.00:1.05:1.05:0.48:0.42:0.29	239930	139840	197740	75836	1.00:0.38	40794	MULTISPECIES: histidinol-phosphate transaminase [Rhodococcus]
2146	501371	WP_060939611.1	3.71	22	4	4		16379	18058	17524	6927	7887.4	6954.4	15578	16172	16380	5565.5	6279.6	6390.4	1.00:1.04:1.05:0.36:0.40:0.41	17320	7256.3	16043	6078.5	1.00:0.38	32350	alpha/beta hydrolase [Rhodococcus erythropolis]
3318	503379	WP_019748474.1	3.66	3	1	1		5564.9	3658.7	4096.3	1732.9	2291.4	989.58	5564.9	3658.7	4096.3	1732.9	2291.4	989.58	1.00:0.66:0.74:0.31:0.41:0.18	4440	1671.3	4440	1671.3	1.00:0.38	42826	MULTISPECIES: PrsW family intramembrane metalloprotease [Rhodococcus]
1213	501578	WP_020969962.1	2.81	1	1	1		849.1	904.14	710.68	458.86	225.01	251.36	849.1	904.14	710.68	458.86	225.01	251.36	1.00:1.06:0.84:0.54:0.26:0.30	821.31	311.74	821.31	311.74	1.00:0.38	89784	MULTISPECIES: sensor histidine kinase KdpD [Rhodococcus]
875	500445	WP_060938017.1	3.47	6	4	4	Acetylation (N-term)	12252	11978	17237	5682.2	5761.9	4988.5	10463	10639	15562	5383.5	4922.4	3973.5	1.00:1.02:1.49:0.51:0.47:0.38	13822	5477.5	12221	4759.8	1.00:0.39	118521	alpha/beta fold hydrolase [Rhodococcus erythropolis]
1599	500799	WP_060939033.1	3.44	59	9	9	Acetylation (N-term)	11997	15258	13818	6502.9	7723.5	6009.2	6823.1	9555.3	9326.9	3462.8	3399.6	3198.3	1.00:1.40:1.37:0.51:0.50:0.47	13759	6844.4	8568.4	3353.5	1.00:0.39	29715	MULTISPECIES: ABC transporter ATP-binding protein [Rhodococcus]
443	500516	WP_019749139.1	3.8	22	6	6	Acetylation (N-term) Deamidation (NQ) Oxidation (M)	83043	63261	62414	29258	46249	26442	66943	53108	52428	19092	30889	17083	1.00:0.79:0.78:0.29:0.46:0.26	69573	33983	57493	22355	1.00:0.39	42184	MULTISPECIES: L D-transpeptidase family protein [Rhodococcus]
473	500068	WP_020909321.1	3.66	40	13	13	Carbamidomethylation	89700	67802	65740	34888	31631	34187	38214	27104	28698	13608	14440	8756.1	1.00:0.71:0.75:0.36:0.38:0.23	74514	34600	31339	12268	1.00:0.39	57931	AMP-binding protein [Rhodococcus erythropolis]
1769	500678	WP_019749037.1	3.45	53	9	9	Carbamidomethylation	39617	52344	54203	25634	16260	21270	21849	29580	31354	13231	7820.9	11628	1.00:1.35:1.44:0.61:0.36:0.53	48721	21195	27594	10893	1.00:0.39	31708	MULTISPECIES: universal stress protein [Rhodococcus]
235	499958	WP_007733155.1	2.12	7	7	7	Carbamidomethylation	31454	29112	29322	13710	13701	11413	20545	18528	18516	8126.7	7656.8	6592.7	1.00:0.90:0.90:0.40:0.37:0.32	29963	13450	19196	7458.7	1.00:0.39	128663	MULTISPECIES: DNA polymerase III subunit alpha [Rhodococcus]
92	499893	WP_019744525.1	5.05	49	23	23	Carbamidomethylation Acetylation (N-term) Deamidation (NQ) Oxidation (M)	718720	705920	760120	336240	244320	255480	229210	216160	246360	111600	74099	83154	1.00:0.94:1.07:0.49:0.32:0.36	728250	279760	230580	89618	1.00:0.39	68871	MULTISPECIES: translational GTPase TypA [Rhodococcus]
2622	502250	WP_060938664.1	3.94	23	3	3	Carbamidomethylation Deamidation (NQ) Oxidation (M)	99670	47973	52416	24942	43706	26419	88294	41116	44187	16637	31361	19513	1.00:0.47:0.50:0.19:0.36:0.22	66686	31689	57866	22504	1.00:0.39	30672	SMP-30/gluconolactonase/LRE family protein [Rhodococcus erythropolis]
2499	503403	WP_019745591.1	3.54	26	2	2	Deamidation (NQ)	15435	23522	21261	7593.7	9069.7	6672.7	12833	19741	17556	6310.1	7740.6	5310.2	1.00:1.54:1.37:0.49:0.60:0.41	20073	7778.7	16710	6453.6	1.00:0.39	13964	MULTISPECIES: PaaI family thioesterase [Rhodococcus]
1283	500561	WP_020970826.1	3.77	50	12	12	Oxidation (M)	84869	54564	60011	29217	42711	28674	51244	36778	39737	16278	20649	13174	1.00:0.72:0.78:0.32:0.40:0.26	67408	34651	42587	16700	1.00:0.39	33785	MULTISPECIES: alpha/beta hydrolase [Rhodococcus]
3102	502727	WP_060939373.1	3.71	15	2	2		14103	13773	14937	5006.9	6060.6	5473.8	14103	13773	14937	5006.9	6060.6	5473.8	1.00:0.98:1.06:0.36:0.43:0.39	14271	5513.8	14271	5513.8	1.00:0.39	19432	hypothetical protein [Rhodococcus erythropolis]
1962	501581	WP_060938910.1	3.46	29	4	4		16685	18740	15502	4387.3	5416.2	11300	15914	18347	15093	4066.7	4685.1	10683	1.00:1.15:0.95:0.26:0.29:0.67	16975	7034.5	16451	6478.2	1.00:0.39	27170	peptidoglycan editing factor PgeF [Rhodococcus erythropolis]
1005	500553	WP_024487254.1	3.11	6	2	2		4761.2	4635.6	4525.9	1731.8	726.6	3039.8	4761.2	4635.6	4525.9	1731.8	726.6	3039.8	1.00:0.97:0.95:0.36:0.15:0.64	4640.9	1832.7	4640.9	1832.7	1.00:0.39	49200	MULTISPECIES: replication-associated recombination protein A [Rhodococcus]
3414	502345	WP_060937825.1	3.08	4	1	1		2728.3	4285.3	4483.2	1777.9	1024.3	1730.6	2728.3	4285.3	4483.2	1777.9	1024.3	1730.6	1.00:1.57:1.64:0.65:0.38:0.63	3832.3	1510.9	3832.3	1510.9	1.00:0.39	28343	alpha/beta hydrolase [Rhodococcus erythropolis]
2105	503387	WP_003941677.1	3.81	66	5	5	Acetylation (N-term) Deamidation (NQ) Oxidation (M)	84278	86684	93450	27187	64611	33071	55107	55839	59253	17462	35750	14048	1.00:1.01:1.08:0.32:0.65:0.25	88268	41749	56864	22484	1.00:0.40	9438	MULTISPECIES: Lrp/AsnC ligand binding domain-containing protein [Rhodococcus]
2985	501793	WP_078377377.1	3.55	25	4	4	Carbamidomethylation	23210	30905	27268	12906	11266	12249	21993	29861	26448	11385	9738.8	9915.1	1.00:1.36:1.20:0.52:0.44:0.45	27128	12140	26101	10346	1.00:0.40	25147	phosphoribosylglycinamide formyltransferase [Rhodococcus erythropolis]
1574	500264	WP_019748236.1	3.45	42	15	15	Carbamidomethylation	66432	68582	66623	52796	51978	54166	33390	34056	34980	18246	13872	9120.1	1.00:1.02:1.05:0.55:0.42:0.27	67330	54322	34142	13746	1.00:0.40	53894	MULTISPECIES: methyltransferase [Rhodococcus]
1551	500691	WP_020909860.1	3.15	21	5	5	Carbamidomethylation	35203	36077	33673	12943	14913	15746	27976	28819	26454	10878	10997	11123	1.00:1.03:0.95:0.39:0.39:0.40	34984	14534	27750	10999	1.00:0.40	42877	MULTISPECIES: N-acetylmuramoyl-L-alanine amidase [Rhodococcus]
81	499803	WP_003944870.1	4.04	59	31	31	Carbamidomethylation Acetylation (N-term) Deamidation (NQ) Oxidation (M)	2071700	1868300	1806100	1041200	938060	831170	594470	546080	527240	249570	214560	211250	1.00:0.92:0.89:0.42:0.36:0.36	1915900	942990	555930	225130	1.00:0.40	65354	MULTISPECIES: proteasome ATPase [Rhodococcus]
113	499814	WP_003944799.1	4	67	28	28	Carbamidomethylation Acetylation (N-term) Deamidation (NQ) Oxidation (M)	671730	821290	827970	519790	519120	496700	199280	267420	276980	98559	106120	94350	1.00:1.34:1.39:0.49:0.53:0.47	773660	512740	247890	99676	1.00:0.40	53648	MULTISPECIES: Fe-S cluster assembly protein SufB [Rhodococcus]
351	499949	WP_020971510.1	5.34	51	22	22	Carbamidomethylation Deamidation (NQ) Oxidation (M)	735740	779000	831470	531480	388730	313860	298260	344430	364280	177270	120330	102070	1.00:1.15:1.22:0.59:0.40:0.34	791660	448390	335650	134140	1.00:0.40	65400	MULTISPECIES: type IV secretory system conjugative DNA transfer family protein [Rhodococcus]
41	499950	WP_020968012.1	3.58	31	30	30	Carbamidomethylation Deamidation (NQ) Oxidation (M)	202880	189430	188600	105840	73557	74993	47112	40420	43267	24158	14006	14693	1.00:0.86:0.92:0.51:0.30:0.31	193770	86245	43600	17619	1.00:0.40	166076	MULTISPECIES: glutamate synthase large subunit [Rhodococcus]
653	500443	WP_003940928.1	4.02	51	12	12	Carbamidomethylation Oxidation (M)	432930	417230	425650	243420	179160	224940	231890	236520	244410	118230	95910	72221	1.00:1.02:1.05:0.51:0.41:0.31	425410	216430	237600	95454	1.00:0.40	40500	MULTISPECIES: ferredoxin reductase [Rhodococcus]
1661	501070	WP_060938990.1	3.91	39	7	7	Carbamidomethylation Oxidation (M) Deamidation (NQ)	100500	133050	118770	79742	58425	51825	70671	94752	91776	46312	31354	26195	1.00:1.34:1.30:0.66:0.44:0.37	117710	63331	85733	34620	1.00:0.40	29492	maleylpyruvate isomerase family mycothiol-dependent enzyme [Rhodococcus erythropolis]
1491	500492	WP_020906323.1	3.5	49	10	10	Deamidation (NQ)	84739	60338	65310	35265	27514	39662	43651	32818	39900	18977	8416.5	19284	1.00:0.75:0.91:0.43:0.19:0.44	70129	34198	38790	15559	1.00:0.40	34484	MULTISPECIES: methionyl-tRNA formyltransferase [Rhodococcus]
1857	501673	WP_030535968.1	3.35	33	5	5	Deamidation (NQ)	30860	44546	55499	18773	18252	15766	23918	32510	36354	11835	13713	11143	1.00:1.36:1.52:0.49:0.57:0.47	43635	17597	30927	12230	1.00:0.40	27167	MULTISPECIES: oxidoreductase [Rhodococcus]
2382	501560	WP_003944892.1	4.19	36	5	5	Oxidation (M)	164290	204100	200550	92102	97205	87755	158360	198710	194140	75941	79650	65486	1.00:1.25:1.23:0.48:0.50:0.41	189650	92907	183740	74246	1.00:0.40	21327	MULTISPECIES: riboflavin synthase [Rhodococcus]
69	499928	WP_060939026.1	3.6	24	20	20		66675	68231	75318	35547	25954	25629	16413	19323	19490	10758	5014.8	5957.3	1.00:1.18:1.19:0.66:0.31:0.36	70365	30043	18409	7442.2	1.00:0.40	150126	protein kinase [Rhodococcus erythropolis]
2718	502957	WP_060937764.1	3.26	6	1	1		2878.1	3018.8	4281.4	1533	1386.4	1188.1	2878.1	3018.8	4281.4	1533	1386.4	1188.1	1.00:1.05:1.49:0.53:0.48:0.41	3392.8	1369.2	3392.8	1369.2	1.00:0.40	30309	alpha/beta hydrolase [Rhodococcus erythropolis]
3461	508668	WP_003942643.1	3.21	22	1	1		5670.1	6928.4	8034.7	1957.9	4146.6	2125.7	5670.1	6928.4	8034.7	1957.9	4146.6	2125.7	1.00:1.22:1.42:0.35:0.73:0.37	6877.7	2743.4	6877.7	2743.4	1.00:0.40	6645	MULTISPECIES: hypothetical protein [Rhodococcus]
1639	500820	WP_060939602.1	2.13	2	1	1		7786.2	6750.1	6623.3	2887.9	3022.3	2515	7786.2	6750.1	6623.3	2887.9	3022.3	2515	1.00:0.87:0.85:0.37:0.39:0.32	7053.2	2808.4	7053.2	2808.4	1.00:0.40	59075	(2 3-dihydroxybenzoyl)adenylate synthase [Rhodococcus erythropolis]
1303	503030	WP_060939413.1	2.09	2	1	1		378.39	1153.6	1767.9	544.43	211.27	573.7	378.39	1153.6	1767.9	544.43	211.27	573.7	1.00:3.05:4.67:1.44:0.56:1.52	1100	443.13	1100	443.13	1.00:0.40	56513	hypothetical protein [Rhodococcus erythropolis]
450	500287	WP_019744931.1	3.13	16	9	9	Acetylation (N-term) Deamidation (NQ)	28046	37754	44581	19793	21048	18948	17794	23771	23392	10697	8698.5	7191	1.00:1.34:1.31:0.60:0.49:0.40	37845	20180	21652	8862.1	1.00:0.41	95482	MULTISPECIES: heat-shock protein Hsp90 [Rhodococcus]
682	500522	WP_060938834.1	3.77	59	13	13	Carbamidomethylation Acetylation (N-term) Deamidation (NQ)	151590	145120	152820	75193	66622	76443	81537	70248	81532	34711	29416	32412	1.00:0.86:1.00:0.43:0.36:0.40	149990	73495	77772	32180	1.00:0.41	36742	Gfo/Idh/MocA family oxidoreductase [Rhodococcus erythropolis]
553	501051	WP_019746652.1	3.3	31	8	8	Carbamidomethylation Deamidation (NQ) Oxidation (M)	34859	33523	31283	18742	20153	14825	20632	21231	20879	8893	12135	4618.8	1.00:1.03:1.01:0.43:0.59:0.22	33267	18231	20914	8548.9	1.00:0.41	43498	MULTISPECIES: DNA polymerase III subunit delta' [Rhodococcus]
1173	501297	WP_060939609.1	3.26	17	4	4	Carbamidomethylation Oxidation (M)	16142	19641	21384	11464	9314	10080	14606	17235	18013	8617.8	6480	5489.7	1.00:1.18:1.23:0.59:0.44:0.38	19056	10286	16618	6862.5	1.00:0.41	42216	lipase [Rhodococcus erythropolis]
341	500249	WP_003944582.1	3.87	37	12	12		153240	123830	110500	61255	66169	51078	89172	71805	63304	37055	31738	23252	1.00:0.81:0.71:0.42:0.36:0.26	129190	60128	74760	30682	1.00:0.41	46773	MULTISPECIES: ATP-dependent Clp protease ATP-binding subunit ClpX [Rhodococcus]
2224	503734	WP_081098402.1	3.37	13	2	2		15708	15625	16541	6521.9	7781.2	5540.8	15708	15625	16541	6521.9	7781.2	5540.8	1.00:0.99:1.05:0.42:0.50:0.35	15958	6614.6	15958	6614.6	1.00:0.41	24587	TetR/AcrR family transcriptional regulator [Rhodococcus erythropolis]
1694	501316	WP_024488379.1	3.25	69	8	8		54743	61368	58723	28288	31366	29730	40148	45633	44127	16702	19328	17342	1.00:1.14:1.10:0.42:0.48:0.43	58278	29795	43302	17791	1.00:0.41	15045	MULTISPECIES: TIR domain-containing protein [Rhodococcus]
2563	503685	WP_019745892.1	3.12	5	1	1		1687.6	2280.9	1858	831.03	1019.4	561.9	1687.6	2280.9	1858	831.03	1019.4	561.9	1.00:1.35:1.10:0.49:0.60:0.33	1942.2	804.12	1942.2	804.12	1.00:0.41	38853	dihydrodipicolinate reductase [Rhodococcus erythropolis]
1329	500200	WP_060939050.1	2.97	42	9	9		43594	70218	79644	24243	23661	25184	29048	44030	53488	16804	17305	17796	1.00:1.52:1.84:0.58:0.60:0.61	64611	24729	42189	17302	1.00:0.41	40291	FAD-dependent oxidoreductase [Rhodococcus erythropolis]
2294	502319	WP_007726927.1	4.19	44	5	5	Acetylation (N-term) Deamidation (NQ)	105590	173440	168580	56697	103330	50720	99242	156920	152760	46712	86391	39660	1.00:1.58:1.54:0.47:0.87:0.40	149570	71165	136680	57839	1.00:0.42	11024	MULTISPECIES: mycobilin-forming heme oxygenase MhuD [Rhodococcus]
738	500308	WP_020969713.1	3.97	45	14	14	Acetylation (N-term) Deamidation (NQ)	350780	307870	285550	139150	174190	126240	160710	145930	130260	55816	77620	48051	1.00:0.91:0.81:0.35:0.48:0.30	315590	146590	145630	60496	1.00:0.42	41882	MULTISPECIES: hypothetical protein [Rhodococcus]
2816	502135	WP_003940409.1	3.28	43	4	4	Acetylation (N-term) Deamidation (NQ)	38747	42239	43246	17867	17310	16290	36073	39436	40313	16361	16529	15824	1.00:1.09:1.12:0.45:0.46:0.44	41411	17214	38608	16238	1.00:0.42	15616	MULTISPECIES: VOC family protein [Rhodococcus]
1812	502291	WP_020970820.1	3.08	3	1	1	Acetylation (N-term) Deamidation (NQ)	3220.1	2802.5	3090.3	1315.3	1210.7	1262	3220.1	2802.5	3090.3	1315.3	1210.7	1262	1.00:0.87:0.96:0.41:0.38:0.39	3037.6	1262.7	3037.6	1262.7	1.00:0.42	42300	MULTISPECIES: flavin-dependent monooxygenase [Rhodococcus]
67	499809	WP_019748632.1	3.96	67	32	32	Acetylation (N-term) Deamidation (NQ) Oxidation (M)	4421400	4470500	4594600	3042600	2879500	2864600	1837700	1861400	1922700	866370	765680	722500	1.00:1.01:1.05:0.47:0.42:0.39	4495900	2933600	1873900	784850	1.00:0.42	54384	MULTISPECIES: 30S ribosomal protein S1 [Rhodococcus]
1772	501625	WP_060939043.1	4.03	53	5	5	Carbamidomethylation	80652	80146	86357	38659	42234	31539	73757	75293	80124	33272	36025	25801	1.00:1.02:1.09:0.45:0.49:0.35	82385	37976	76391	32198	1.00:0.42	17367	MaoC family dehydratase N-terminal domain-containing protein [Rhodococcus erythropolis]
819	500305	WP_060938506.1	3.69	51	13	13	Carbamidomethylation	163300	149610	140610	102950	81099	86862	93850	90463	84755	48087	32903	31009	1.00:0.96:0.90:0.51:0.35:0.33	151170	90302	89689	37333	1.00:0.42	36557	cell division protein ZapE [Rhodococcus erythropolis]
1049	501663	WP_060939666.1	3.38	24	7	7	Carbamidomethylation	27017	24140	21790	13731	18126	14495	19285	13621	16214	6360.9	8612.5	4779.8	1.00:0.71:0.84:0.33:0.45:0.25	24316	15664	16373	6797.4	1.00:0.42	59238	bifunctional metallophosphatase/5'-nucleotidase [Rhodococcus erythropolis]
1437	500580	WP_060937941.1	3.17	29	11	11	Carbamidomethylation	27251	33996	35320	19084	14636	13313	15342	17784	20761	9149.3	6800.1	6432.3	1.00:1.16:1.35:0.60:0.44:0.42	32289	15915	17962	7542.2	1.00:0.42	68323	SEC-C domain-containing protein [Rhodococcus erythropolis]
1826	502266	WP_020969741.1	3.08	10	2	2	Carbamidomethylation	4142.6	5692.8	4541.1	2157.4	2016.2	1823.7	4142.6	5692.8	4541.1	2157.4	2016.2	1823.7	1.00:1.37:1.10:0.52:0.49:0.44	4792.2	1999.1	4792.2	1999.1	1.00:0.42	35666	MULTISPECIES: helix-turn-helix domain-containing protein [Rhodococcus]
281	500388	WP_060938979.1	3.53	35	13	13	Carbamidomethylation Acetylation (N-term) Deamidation (NQ)	115910	102850	109620	89391	67400	83535	76060	71717	74569	41945	23853	26327	1.00:0.94:0.98:0.55:0.31:0.35	109460	80327	74115	30927	1.00:0.42	52529	histidine kinase [Rhodococcus erythropolis]
416	500146	WP_060938768.1	4.81	72	19	19	Carbamidomethylation Acetylation (N-term) Deamidation (NQ) Oxidation (M)	697030	671400	633500	238990	219720	223160	314550	310900	308120	129060	140400	120320	1.00:0.99:0.98:0.41:0.45:0.38	674300	237310	311190	129930	1.00:0.42	40899	pyruvate dehydrogenase (acetyl-transferring) E1 component subunit alpha [Rhodococcus erythropolis]
1209	501106	WP_019745219.1	3.49	36	6	6	Deamidation (NQ) Oxidation (M)	212910	101410	117760	86501	88125	77105	169970	81229	95794	48712	48471	48961	1.00:0.48:0.56:0.29:0.29:0.29	144350	84047	115660	48715	1.00:0.42	32261	MULTISPECIES: L D-transpeptidase [Rhodococcus]
551	500389	WP_127160072.1	2.51	23	8	8	Deamidation (NQ) Oxidation (M)	133610	38192	48484	41939	36267	19375	111810	27880	37805	31733	28089	13948	1.00:0.25:0.34:0.28:0.25:0.12	73428	32980	59165	25043	1.00:0.42	57816	MULTISPECIES: hypothetical protein [Rhodococcus]
5	499971	WP_127159977.1	3.16	22	72	72	Oxidation (M)	518490	676180	684500	371400	295880	348090	80318	101000	100160	46143	35151	36310	1.00:1.26:1.25:0.57:0.44:0.45	627320	341120	93826	39201	1.00:0.42	547017	non-ribosomal peptide synthetase [Rhodococcus erythropolis]
2141	501643	WP_003942878.1	4.07	55	6	6		140810	155990	139060	39914	90621	60355	106340	118890	103350	27598	64099	43666	1.00:1.12:0.97:0.26:0.60:0.41	145290	64008	109530	45499	1.00:0.42	17447	MULTISPECIES: MaoC family dehydratase [Rhodococcus]
471	500172	WP_019748583.1	3.92	48	19	19		262440	259230	254490	145560	127820	115840	130960	130470	131250	70304	50694	44350	1.00:1.00:1.00:0.54:0.39:0.34	260020	130450	130890	55116	1.00:0.42	51998	MULTISPECIES: ribosome biogenesis GTPase Der [Rhodococcus]
798	500588	WP_024488029.1	3.12	9	3	3		14698	19509	18482	10151	5409	6101.9	14698	19509	18482	10151	5409	6101.9	1.00:1.33:1.26:0.69:0.37:0.42	17563	7386	17563	7386	1.00:0.42	42400	MULTISPECIES: acyl-CoA dehydrogenase family protein [Rhodococcus]
1307	501284	WP_060938237.1	2.04	4	1	1		2604.4	3350.2	2844.5	1165.1	1188.5	1370	2604.4	3350.2	2844.5	1165.1	1188.5	1370	1.00:1.29:1.09:0.45:0.46:0.53	2933	1241.2	2933	1241.2	1.00:0.42	46252	PucR family transcriptional regulator [Rhodococcus erythropolis]
3177	503369	WP_003940759.1	3.2	14	3	3	Acetylation (N-term)	29991	19087	28815	11492	11564	10491	29991	19087	28815	11492	11564	10491	1.00:0.64:0.96:0.38:0.39:0.35	25964	11182	25964	11182	1.00:0.43	37436	MULTISPECIES: ABC transporter permease [Rhodococcus]
2612	502896	WP_021332618.1	3.03	9	2	2	Acetylation (N-term)	31072	16468	26627	9496.6	18052	10872	23853	11894	18853	6887.7	13036	2860	1.00:0.50:0.79:0.29:0.55:0.12	24722	13099	18200	7887	1.00:0.43	48402	MULTISPECIES: MFS transporter [Rhodococcus]
1764	501729	WP_003946004.1	3.18	57	5	5	Acetylation (N-term) Deamidation (NQ)	19957	27733	30669	15506	14709	10471	15431	22427	24386	10324	10276	5999.2	1.00:1.45:1.58:0.67:0.67:0.39	26120	13562	20748	8866.2	1.00:0.43	22106	MULTISPECIES: carbon monoxide dehydrogenase subunit G [Rhodococcus]
24	499886	WP_060939792.1	3.22	35	32	32	Acetylation (N-term) Deamidation (NQ) Oxidation (M)	156560	176490	187110	113990	94872	98996	41557	50151	48984	27144	16490	17483	1.00:1.21:1.18:0.65:0.40:0.42	173560	102840	46897	20372	1.00:0.43	151938	TIGR02680 family protein [Rhodococcus erythropolis]
1963	501199	WP_060938983.1	2.99	6	2	2	Carbamidomethylation	3464.1	4080	3721.9	1952	1096.2	1801.4	3464.1	4080	3721.9	1952	1096.2	1801.4	1.00:1.18:1.07:0.56:0.32:0.52	3755.3	1616.6	3755.3	1616.6	1.00:0.43	40362	class I SAM-dependent methyltransferase [Rhodococcus erythropolis]
2978	501941	WP_007732991.1	2.9	20	1	1	Carbamidomethylation	3891.3	4008.9	4535.9	1543.1	1954.5	1864.2	3891.3	4008.9	4535.9	1543.1	1954.5	1864.2	1.00:1.03:1.17:0.40:0.50:0.48	4145.4	1787.3	4145.4	1787.3	1.00:0.43	11795	MULTISPECIES: cupin domain-containing protein [Rhodococcus]
360	499973	WP_060939471.1	2.69	9	6	6	Carbamidomethylation	22967	26252	29628	11901	6723.9	10717	16669	19448	21600	9899.8	5623.5	9477	1.00:1.17:1.30:0.59:0.34:0.57	26282	9878.6	19239	8333.5	1.00:0.43	124344	bifunctional RecB family nuclease/DEAD/DEAH box helicase [Rhodococcus erythropolis]
1201	500899	WP_020908862.1	2.36	35	9	9	Carbamidomethylation	237650	199770	173570	72694	58213	66439	102540	87817	97832	41733	32241	48676	1.00:0.86:0.95:0.41:0.31:0.47	216770	71818	96062	40883	1.00:0.43	44548	homogentisate 1 2-dioxygenase [Rhodococcus erythropolis]
305	500300	WP_060937917.1	3.97	58	16	16	Carbamidomethylation Acetylation (N-term) Deamidation (NQ) Oxidation (M)	403440	529450	519300	239880	251790	257040	174710	209230	241040	97695	89796	81234	1.00:1.20:1.38:0.56:0.51:0.46	484950	250180	208330	89575	1.00:0.43	41937	acetyl-CoA C-acetyltransferase [Rhodococcus erythropolis]
164	499894	WP_092763870.1	3.91	44	27	27	Carbamidomethylation Acetylation (N-term) Deamidation (NQ) Oxidation (M)	488030	530080	540220	290620	231900	245560	159320	175620	178130	79306	73995	68843	1.00:1.10:1.12:0.50:0.46:0.43	519800	257110	171380	74291	1.00:0.43	81612	MULTISPECIES: class 1b ribonucleoside-diphosphate reductase subunit alpha [Rhodococcus]
2035	504285	WP_019744475.1	3.51	9	1	1	Deamidation (NQ)	42756	36903	44457	15440	23096	22132	31935	29293	35652	9374.5	17273	15026	1.00:0.92:1.12:0.29:0.54:0.47	41372	20223	32293	13891	1.00:0.43	17543	MULTISPECIES: hypothetical protein [Rhodococcus]
1411	501453	WP_003941973.1	4.11	62	9	9		186700	395460	317730	98474	214990	117280	119710	259750	215200	60567	127640	64508	1.00:2.17:1.80:0.51:1.07:0.54	299960	145150	198220	85413	1.00:0.43	15443	MULTISPECIES: hypothetical protein [Rhodococcus]
807	500420	WP_020968527.1	3.28	33	13	13		96293	94426	129180	75360	44832	55807	54210	54978	56966	29996	20008	20989	1.00:1.01:1.05:0.55:0.37:0.39	107760	59063	55385	23664	1.00:0.43	56954	MULTISPECIES: helix-turn-helix domain-containing protein [Rhodococcus]
1825	501822	WP_019747644.1	3.19	26	5	5		37458	19637	20168	11911	11574	10928	30269	12137	12363	6937.3	8057.2	7547.5	1.00:0.40:0.41:0.23:0.27:0.25	25755	11866	18256	7909.3	1.00:0.43	31464	MULTISPECIES: LysR family transcriptional regulator [Rhodococcus]
1767	501626	WP_021333213.1	3.18	23	4	4		9265.7	11265	10842	4642.2	4391.3	6547.9	9091.9	9750	9543.8	3740.5	3170.4	5099.3	1.00:1.07:1.05:0.41:0.35:0.56	10458	5299.4	9461.9	4109	1.00:0.43	21639	GNAT family N-acetyltransferase [Rhodococcus erythropolis]
2549	501287	WP_060939326.1	3.09	19	3	3		18534	9601.4	10674	3968.1	5720.7	7048.9	18534	9601.4	10674	3968.1	5720.7	7048.9	1.00:0.52:0.58:0.21:0.31:0.38	12936	5579.2	12936	5579.2	1.00:0.43	27151	GNAT family N-acetyltransferase [Rhodococcus erythropolis]
1540	502074	WP_158024821.1	3.05	26	3	3		6792.2	5313.7	5603.7	2179.6	1516.5	3094.5	6792.2	5313.7	5603.7	2179.6	1516.5	3094.5	1.00:0.78:0.83:0.32:0.22:0.46	5903.2	2537.2	5903.2	2537.2	1.00:0.43	23836	TetR family transcriptional regulator [Rhodococcus erythropolis]
3275	503718	WP_174531761.1	2.85	2	1	1		1170.5	718.07	964	631.89	331.75	250.97	1170.5	718.07	964	631.89	331.75	250.97	1.00:0.61:0.82:0.54:0.28:0.21	950.85	404.87	950.85	404.87	1.00:0.43	52872	SulP family inorganic anion transporter [Rhodococcus erythropolis]
2405	502537	WP_020968516.1	2.58	9	2	2		3081.6	4910.4	5829.7	2629.8	2624.6	634.47	3081.6	4910.4	5829.7	2629.8	2624.6	634.47	1.00:1.59:1.89:0.85:0.85:0.21	4607.2	1963	4607.2	1963	1.00:0.43	28762	MULTISPECIES: GAF and ANTAR domain-containing protein [Rhodococcus]
954	501468	WP_003945900.1	3.6	57	6	6	Acetylation (N-term) Deamidation (NQ) Oxidation (M)	101790	162470	176920	84072	86515	63225	78888	121390	139220	55615	56837	38622	1.00:1.54:1.76:0.70:0.72:0.49	147630	79043	113170	50358	1.00:0.44	16561	MULTISPECIES: universal stress protein [Rhodococcus]
2017	501568	WP_020905733.1	3.69	43	6	6	Carbamidomethylation	162630	199290	179570	90247	76101	78036	136080	175520	158710	79147	63557	62867	1.00:1.29:1.17:0.58:0.47:0.46	180500	81461	156770	68524	1.00:0.44	25827	MULTISPECIES: peptide-methionine (S)-S-oxide reductase MsrA [Rhodococcus]
1239	500532	WP_060938959.1	3.29	75	12	12	Carbamidomethylation	127780	150170	134930	64309	59498	59854	70332	87534	86618	34291	35960	37858	1.00:1.24:1.23:0.49:0.51:0.54	137840	62477	81495	36036	1.00:0.44	32277	universal stress protein [Rhodococcus erythropolis]
1479	501434	WP_020908828.1	3.15	40	6	6	Carbamidomethylation	34258	58818	53634	23383	27544	21223	27205	45535	42819	18349	17984	14780	1.00:1.67:1.57:0.67:0.66:0.54	48903	24050	38520	17038	1.00:0.44	21336	MULTISPECIES: carboxymuconolactone decarboxylase family protein [Rhodococcus]
1517	500584	WP_020907442.1	2.9	49	10	10	Carbamidomethylation	68443	66187	75639	34480	23644	29988	32270	33955	37664	17406	12202	15709	1.00:1.05:1.17:0.54:0.38:0.49	70089	29523	34629	15106	1.00:0.44	32102	MULTISPECIES: tRNA pseudouridine(55) synthase TruB [Rhodococcus]
6	499838	WP_060939496.1	4.39	66	100	100	Carbamidomethylation Acetylation (N-term) Deamidation (NQ) Oxidation (M)	6080600	6827800	6758000	2986100	2498500	2641000	720410	823580	847260	372610	368320	299340	1.00:1.14:1.18:0.52:0.51:0.42	6557900	2714800	797080	346760	1.00:0.44	198988	ATP-grasp domain-containing protein [Rhodococcus erythropolis]
1997	501356	WP_080666671.1	2.97	19	5	5	Carbamidomethylation Deamidation (NQ)	40673	50504	41953	22485	15172	23549	31613	39788	32999	17872	11342	16265	1.00:1.26:1.04:0.57:0.36:0.51	44376	20402	34800	15160	1.00:0.44	33851	MULTISPECIES: phytanoyl-CoA dioxygenase family protein [Rhodococcus]
1	499969	WP_127159976.1	3.86	22	140	140	Carbamidomethylation Deamidation (NQ) Oxidation (M)	917230	1111500	1162000	594160	484130	501890	98881	124270	135330	61660	47707	47504	1.00:1.26:1.37:0.62:0.48:0.48	1063800	530760	119500	52290	1.00:0.44	1026422	non-ribosomal peptide synthase/polyketide synthase [Rhodococcus erythropolis]
974	500648	WP_021333362.1	3.15	39	7	7	Deamidation (NQ)	45748	46822	53741	25631	25732	28634	36548	36528	44155	18159	15869	17769	1.00:1.00:1.21:0.50:0.43:0.49	48771	26855	39077	17266	1.00:0.44	30172	DUF4097 family beta strand repeat-containing protein [Rhodococcus erythropolis]
2130	503124	WP_060939856.1	2.54	2	1	1	Deamidation (NQ)	3803.8	4477.2	3178.3	2047.5	1431.5	1608.7	3803.8	4477.2	3178.3	2047.5	1431.5	1608.7	1.00:1.18:0.84:0.54:0.38:0.42	3819.8	1695.9	3819.8	1695.9	1.00:0.44	53716	hypothetical protein [Rhodococcus erythropolis]
1171	501294	WP_019747905.1	2.85	29	6	6	Oxidation (M)	42308	48084	46302	28385	22424	28928	27445	32892	33195	14710	12549	14177	1.00:1.20:1.21:0.54:0.46:0.52	45565	26951	31177	13812	1.00:0.44	31323	MULTISPECIES: class I SAM-dependent methyltransferase [Rhodococcus erythropolis group]
1269	500504	WP_060938957.1	3.33	29	11	11		124930	97147	101720	44690	37437	44731	67154	54591	56229	24082	22946	30469	1.00:0.81:0.84:0.36:0.34:0.45	107940	42709	59325	25832	1.00:0.44	63285	MULTISPECIES: alanine racemase [Rhodococcus]
2589	502183	WP_003944006.1	3.28	26	4	4		52521	69630	81131	30682	48699	45317	52133	69155	71098	27716	30397	26215	1.00:1.33:1.36:0.53:0.58:0.50	67761	41703	64129	28246	1.00:0.44	18850	MULTISPECIES: SRPBCC domain-containing protein [Rhodococcus]
1700	500992	WP_060937849.1	3.02	4	1	1		3662.8	5136.4	5354	1879.5	2828.9	1459	3662.8	5136.4	5354	1879.5	2828.9	1459	1.00:1.40:1.46:0.51:0.77:0.40	4717.7	2055.8	4717.7	2055.8	1.00:0.44	37297	phosphotransferase family protein [Rhodococcus erythropolis]
2125	501993	WP_019746148.1	2.83	7	2	2		5794.8	4681.2	4425	1959.7	2453.2	2110.5	5794.8	4681.2	4425	1959.7	2453.2	2110.5	1.00:0.81:0.76:0.34:0.42:0.36	4967	2174.5	4967	2174.5	1.00:0.44	49852	MULTISPECIES: glycogen debranching protein [Rhodococcus]
3297	505399	WP_060937904.1	2.56	10	1	1		867.59	1424.5	1531.4	996.93	524.31	180.06	867.59	1424.5	1531.4	996.93	524.31	180.06	1.00:1.64:1.77:1.15:0.60:0.21	1274.5	567.1	1274.5	567.1	1.00:0.44	32366	alpha/beta fold hydrolase [Rhodococcus erythropolis]
1904	501306	WP_019749099.1	3.3	65	7	7	Carbamidomethylation	108540	106110	118470	40703	76501	46213	79730	79472	91258	28493	53012	30236	1.00:1.00:1.14:0.36:0.66:0.38	111360	54524	83487	37247	1.00:0.45	15468	MULTISPECIES: acyl-CoA thioesterase [Rhodococcus]
764	500475	WP_003940130.1	3.88	88	18	18	Carbamidomethylation Acetylation (N-term) Deamidation (NQ) Oxidation (M)	317260	354630	355850	196610	224520	176470	153730	178660	182520	77221	84273	69132	1.00:1.16:1.19:0.50:0.55:0.45	343350	200420	171810	76951	1.00:0.45	25508	MULTISPECIES: phosphate signaling complex protein PhoU [Rhodococcus]
1147	500952	WP_047887981.1	2.8	39	7	7	Carbamidomethylation Deamidation (NQ)	70740	91643	79871	48843	41608	35846	55532	69161	60946	31139	28732	23085	1.00:1.25:1.10:0.56:0.52:0.42	80751	42278	61879	27652	1.00:0.45	35975	MULTISPECIES: prolyl aminopeptidase [Rhodococcus]
587	500074	WP_019748871.1	3.85	57	16	16	Carbamidomethylation Deamidation (NQ) Oxidation (M)	597300	542890	594560	373710	328450	349730	317400	312740	318400	163250	135100	127400	1.00:0.99:1.00:0.51:0.43:0.40	578300	352020	316180	142250	1.00:0.45	52429	MULTISPECIES: UDP-N-acetylmuramate--L-alanine ligase [Rhodococcus]
1006	501105	WP_003942808.1	3.21	54	6	6	Carbamidomethylation Oxidation (M)	124200	116000	117180	70220	80906	68077	96452	95219	98588	46176	47744	35766	1.00:0.99:1.02:0.48:0.50:0.37	119120	73068	96753	43229	1.00:0.45	17837	MULTISPECIES: GNAT family N-acetyltransferase [Rhodococcus]
1834	500810	WP_024487989.1	2.95	27	6	6	Carbamidomethylation Oxidation (M)	38671	44331	47689	23801	23286	19710	26197	31752	34526	15370	14101	12180	1.00:1.21:1.32:0.59:0.54:0.46	43564	22265	30825	13884	1.00:0.45	33963	MULTISPECIES: alpha/beta hydrolase [Rhodococcus]
1247	501382	WP_003941527.1	3.27	31	6	6	Oxidation (M)	87993	102710	79861	68960	61111	51936	66142	75233	60898	40178	30040	20604	1.00:1.14:0.92:0.61:0.45:0.31	90187	60669	67424	30274	1.00:0.45	26805	MULTISPECIES: TetR/AcrR family transcriptional regulator [Rhodococcus]
2058	504594	WP_021344841.1	3.48	7	1	1		1443.4	1731.6	1498.2	741.88	863.55	157.95	1443.4	1731.6	1498.2	741.88	863.55	157.95	1.00:1.20:1.04:0.51:0.60:0.11	1557.8	706.4	1557.8	706.4	1.00:0.45	23349	MULTISPECIES: response regulator transcription factor [Rhodococcus]
605	499896	WP_003946143.1	3.39	42	16	16		164100	162150	155380	91056	83206	94262	80132	76519	73766	37976	30377	34711	1.00:0.95:0.92:0.47:0.38:0.43	160540	90832	76805	34355	1.00:0.45	61894	MULTISPECIES: DNA repair protein RecN [Rhodococcus]
1992	502225	WP_019748839.1	3.24	16	2	2		2242.2	2827	3029.4	1065.1	1103.6	1104.8	2242.2	2827	3029.4	1065.1	1103.6	1104.8	1.00:1.26:1.35:0.48:0.49:0.49	2699.5	1201.6	2699.5	1201.6	1.00:0.45	22471	MULTISPECIES: TetR/AcrR family transcriptional regulator [Rhodococcus]
1578	501300	WP_029254865.1	3.17	26	6	6		45555	40104	42758	21315	20985	22447	38607	35484	38766	17038	15727	17155	1.00:0.92:1.00:0.44:0.41:0.44	42806	21781	37619	16839	1.00:0.45	35393	MULTISPECIES: pirin family protein [Rhodococcus]
436	500455	WP_127160004.1	2.39	8	1	1		533.37	800.44	966.49	337.33	340.21	353.08	533.37	800.44	966.49	337.33	340.21	353.08	1.00:1.50:1.81:0.63:0.64:0.66	766.77	343.54	766.77	343.54	1.00:0.45	34101	ATP-binding cassette domain-containing protein [Rhodococcus erythropolis]
2590	503860	WP_029256566.1	2.09	9	1	1		2444.8	2066.3	253.17	921.07	358.24	873.02	2444.8	2066.3	253.17	921.07	358.24	873.02	1.00:0.85:0.10:0.38:0.15:0.36	1588.1	717.44	1588.1	717.44	1.00:0.45	18091	MULTISPECIES: toxin-antitoxin system HicB family antitoxin [Rhodococcus]
3542	504331	WP_060939347.1	2.07	7	1	1		505.32	706.87	550.05	169.1	255.89	376.79	505.32	706.87	550.05	169.1	255.89	376.79	1.00:1.40:1.09:0.33:0.51:0.75	587.41	267.26	587.41	267.26	1.00:0.45	19876	DUF402 domain-containing protein [Rhodococcus erythropolis]
115	499922	WP_020907816.1	2.43	1	1	1	Acetylation (N-term)	8064.5	7213.2	6116.2	8435.8	658.63	722.7	8064.5	7213.2	6116.2	8435.8	658.63	722.7	1.00:0.89:0.76:1.05:0.08:0.09	7131.3	3272.4	7131.3	3272.4	1.00:0.46	129153	MULTISPECIES: methionine synthase [Rhodococcus]
1691	500960	WP_060938795.1	2.92	23	4	4	Carbamidomethylation	9177	8893.7	9142.7	4733.4	4053.6	3435.5	9177	8736	8951.2	4621.3	3973.2	3435.5	1.00:0.95:0.98:0.50:0.43:0.37	9129.3	4201.9	8954.7	4105.7	1.00:0.46	32129	MULTISPECIES: tRNA pseudouridine(38-40) synthase TruA [Rhodococcus]
3205	502512	WP_020906689.1	2.87	28	2	2	Carbamidomethylation	14764	13031	12478	7469.4	6483.1	4627.4	14764	13031	12478	7469.4	6483.1	4627.4	1.00:0.88:0.85:0.51:0.44:0.31	13424	6193.3	13424	6193.3	1.00:0.46	12983	MULTISPECIES: N-acetyltransferase [Rhodococcus]
236	499906	WP_060938966.1	2.85	31	17	17	Carbamidomethylation	61094	62674	64506	37630	34287	35072	25551	24187	29517	13954	9655.6	13179	1.00:0.95:1.16:0.55:0.38:0.52	63188	36358	26418	12263	1.00:0.46	99552	BREX-2 system phosphatase PglZ [Rhodococcus erythropolis]
2394	501462	WP_174531783.1	3.11	46	6	6	Carbamidomethylation Deamidation (NQ)	67831	93737	99406	40915	39560	51064	41537	65497	69470	24535	25712	29361	1.00:1.58:1.67:0.59:0.62:0.71	86992	46898	58835	26926	1.00:0.46	21836	cysteine hydrolase [Rhodococcus erythropolis]
929	500170	WP_060938908.1	2.75	46	12	12	Carbamidomethylation Deamidation (NQ) Oxidation (M)	56221	71275	68744	45898	29552	36450	32223	47206	46195	24313	16859	16762	1.00:1.46:1.43:0.75:0.52:0.52	65867	38777	42062	19311	1.00:0.46	51586	UDP-N-acetylmuramoyl-L-alanine--D-glutamate ligase [Rhodococcus erythropolis]
615	500362	WP_060939896.1	3.78	42	12	12	Carbamidomethylation Oxidation (M)	140020	206110	194430	92431	96397	75109	92241	136680	126610	57911	61070	43856	1.00:1.48:1.37:0.63:0.66:0.48	180190	88075	118510	54375	1.00:0.46	51186	MULTISPECIES: cytochrome P450 [Rhodococcus erythropolis group]
2230	501141	WP_081098312.1	2.98	28	5	5	Deamidation (NQ)	15391	18290	16049	6563.3	9616.4	8079.8	13096	15953	13933	5101.9	7309	6657	1.00:1.22:1.06:0.39:0.56:0.51	16576	8337.4	14327	6606.9	1.00:0.46	25701	TetR/AcrR family transcriptional regulator [Rhodococcus erythropolis]
2155	501238	WP_019745609.1	2.88	26	3	3		24421	25918	27084	9586.9	11618	14503	24421	25918	27084	9586.9	11618	14503	1.00:1.06:1.11:0.39:0.48:0.59	25808	11903	25808	11903	1.00:0.46	23298	MULTISPECIES: TetR/AcrR family transcriptional regulator [Rhodococcus]
826	500142	WP_060938578.1	2.85	18	7	7		52746	48943	52790	19594	24075	23750	25561	25174	29669	12697	10768	13682	1.00:0.98:1.16:0.50:0.42:0.54	51493	22473	26801	12382	1.00:0.46	52765	precorrin-3B C(17)-methyltransferase [Rhodococcus erythropolis]
2586	501784	WP_060938856.1	2.76	14	2	2		6136	6986	7157.5	3114.5	3236.3	2929.7	6136	6986	7157.5	3114.5	3236.3	2929.7	1.00:1.14:1.17:0.51:0.53:0.48	6759.8	3093.5	6759.8	3093.5	1.00:0.46	35086	MULTISPECIES: acyl-CoA/acyl-ACP dehydrogenase [Rhodococcus]
2891	505095	WP_047889904.1	2.45	2	1	1	Acetylation (N-term) Deamidation (NQ)	1726.4	2281.4	2245.6	1065.2	960.67	934.33	1726.4	2281.4	2245.6	1065.2	960.67	934.33	1.00:1.32:1.30:0.62:0.56:0.54	2084.5	986.73	2084.5	986.73	1.00:0.47	49164	MULTISPECIES: LLM class flavin-dependent oxidoreductase [Rhodococcus]
1572	500830	WP_029255256.1	3.04	65	14	14	Carbamidomethylation	166990	177030	170680	128400	80809	115940	92300	105790	103040	64653	32702	43440	1.00:1.15:1.12:0.70:0.35:0.47	171900	109550	100380	47444	1.00:0.47	34700	MULTISPECIES: UDP-glucose 4-epimerase GalE [Rhodococcus]
1949	501635	WP_019745700.1	2.83	48	8	8	Carbamidomethylation	38735	32794	36486	15123	17260	16248	27047	28481	29723	12723	13937	13327	1.00:1.05:1.10:0.47:0.52:0.49	36173	16318	28417	13329	1.00:0.47	26440	MULTISPECIES: SDR family oxidoreductase [Rhodococcus]
1107	500636	WP_021346024.1	2.73	27	7	7	Carbamidomethylation	13882	19348	18919	14904	11739	9509.7	9593.7	12635	12400	6206.4	5936.5	3983.1	1.00:1.32:1.29:0.65:0.62:0.42	17605	12951	11543	5375.3	1.00:0.47	41610	MULTISPECIES: glutamate--cysteine ligase [Rhodococcus]
2426	501775	WP_019747508.1	2.72	31	4	4	Carbamidomethylation	13780	15139	13512	8707.3	5155.4	6235.5	12310	13616	12299	7826.6	4620.6	5541.2	1.00:1.11:1.00:0.64:0.38:0.45	14144	6699.4	12741	5996.1	1.00:0.47	20043	hypothetical protein [Rhodococcus erythropolis]
1007	500251	WP_060938497.1	2.07	39	11	11	Carbamidomethylation	27049	27328	25067	19431	11438	15538	14611	14383	14962	8938.7	5187.4	6572.4	1.00:0.98:1.02:0.61:0.36:0.45	26632	16310	14652	6899.5	1.00:0.47	44684	TRAM domain-containing protein [Rhodococcus erythropolis]
2	499911	WP_060939698.1	3.77	49	112	112	Carbamidomethylation Acetylation (N-term) Deamidation (NQ) Oxidation (M)	4740000	7415400	7744100	4270800	3318400	3914800	651680	929300	1047200	501960	380310	354190	1.00:1.43:1.61:0.77:0.58:0.54	6663800	3860500	876070	412160	1.00:0.47	325927	type I polyketide synthase [Rhodococcus erythropolis]
149	499872	WP_019747929.1	3.66	51	23	23	Carbamidomethylation Acetylation (N-term) Deamidation (NQ) Oxidation (M)	436880	493690	540730	301700	258260	290860	162620	197180	197400	90880	81507	88263	1.00:1.21:1.21:0.56:0.50:0.54	490930	284420	185730	86883	1.00:0.47	68984	MULTISPECIES: acetolactate synthase large subunit [Rhodococcus]
237	499830	WP_003944833.1	3.47	77	25	25	Carbamidomethylation Acetylation (N-term) Deamidation (NQ) Oxidation (M)	594240	614170	639590	444130	377790	431720	206420	212030	235870	136680	87597	83668	1.00:1.03:1.14:0.66:0.42:0.41	616930	419500	218110	102990	1.00:0.47	45853	MULTISPECIES: bifunctional 3 4-dihydroxy-2-butanone-4-phosphate synthase/GTP cyclohydrolase II [Rhodococcus]
364	500012	WP_060938483.1	3.22	47	15	15	Carbamidomethylation Oxidation (M)	153120	197770	221630	76389	73010	69811	65796	81253	89456	38829	35205	36444	1.00:1.23:1.36:0.59:0.54:0.55	190910	73937	78835	36826	1.00:0.47	56866	MULTISPECIES: phosphoenolpyruvate--protein phosphotransferase [Rhodococcus]
1695	501333	WP_003942425.1	2.67	32	5	5	Carbamidomethylation Oxidation (M)	18432	21602	20436	14443	14716	11849	14970	14212	14136	7796	8024.9	4690.6	1.00:0.95:0.94:0.52:0.54:0.31	20157	13728	14439	6837.2	1.00:0.47	30027	MULTISPECIES: SDR family oxidoreductase [Rhodococcus]
1632	501258	WP_019747103.1	3.52	41	8	8	Deamidation (NQ) Oxidation (M)	227270	192470	190510	117350	103980	109010	185380	154440	148490	86143	70798	70147	1.00:0.83:0.80:0.46:0.38:0.38	203410	110110	162770	75696	1.00:0.47	25404	DUF1707 domain-containing protein [Rhodococcus erythropolis]
1752	501296	WP_020909862.1	2.8	18	5	5	Oxidation (M)	53667	62106	65951	40911	30333	28849	43134	50648	55411	28574	22136	19435	1.00:1.17:1.28:0.66:0.51:0.45	60574	33365	49731	23381	1.00:0.47	35418	MULTISPECIES: ParA family protein [Rhodococcus]
3000	502175	WP_019748266.1	3.14	47	6	6		58348	58180	56458	27456	41295	19053	51059	50660	50209	20480	33205	12268	1.00:0.99:0.98:0.40:0.65:0.24	57662	30834	50643	23550	1.00:0.47	20698	MULTISPECIES: DUF3000 domain-containing protein [Rhodococcus]
2267	502336	WP_020908356.1	2.79	34	2	2		35525	79960	69086	27976	21174	37270	35525	79960	69086	27976	21174	37270	1.00:2.25:1.94:0.79:0.60:1.05	61524	28807	61524	28807	1.00:0.47	10015	MULTISPECIES: N-acetyltransferase [Rhodococcus]
1051	500772	WP_060938750.1	2.74	21	6	6		35282	36561	33549	18604	16510	19281	30091	30120	28621	15164	11821	15063	1.00:1.00:0.95:0.50:0.39:0.50	35163	18366	29611	14016	1.00:0.47	44642	DNA replication/repair protein RecF [Rhodococcus erythropolis]
1708	501005	WP_060939241.1	2.72	31	5	5		31574	32980	35658	14867	10457	10825	21886	23510	24233	12653	9805.8	10109	1.00:1.07:1.11:0.58:0.45:0.46	33404	12699	23210	10856	1.00:0.47	31346	hydroxymethylglutaryl-CoA lyase [Rhodococcus erythropolis]
2463	501765	WP_081098390.1	2.6	3	1	1		4231.8	3032.1	2655.5	1623	1703.6	1324.7	4231.8	3032.1	2655.5	1623	1703.6	1324.7	1.00:0.72:0.63:0.38:0.40:0.31	3306.5	1550.4	3306.5	1550.4	1.00:0.47	42189	iron-containing alcohol dehydrogenase [Rhodococcus erythropolis]
2183	501504	WP_019744926.1	2.45	46	4	4		8297.3	10124	7356.4	3184	6822.1	4243.7	7331.8	9137	6675.9	2259.8	5446	2850	1.00:1.25:0.91:0.31:0.74:0.39	8592.7	4858.3	7714.9	3626.9	1.00:0.47	15307	MULTISPECIES: MarR family transcriptional regulator [Rhodococcus]
3379	504964	WP_019746286.1	2.4	14	1	1		4063.6	3213.2	3188	985.78	1348	2557.2	4063.6	3213.2	3188	985.78	1348	2557.2	1.00:0.79:0.78:0.24:0.33:0.63	3488.3	1630.3	3488.3	1630.3	1.00:0.47	16077	MULTISPECIES: SRPBCC family protein [Rhodococcus]
3291	502031	WP_081098325.1	2.23	3	1	1		3312.5	3271.1	2615.6	1829	1347.9	1150.2	3312.5	3271.1	2615.6	1829	1347.9	1150.2	1.00:0.99:0.79:0.55:0.41:0.35	3066.4	1442.4	3066.4	1442.4	1.00:0.47	34676	MULTISPECIES: Fe2+-enterobactin ABC transporter substrate-binding protein [Rhodococcus]
568	502323	WP_060938434.1	2.19	5	3	3		13966	6077.6	7959.5	4033	5023.9	4061.4	13966	6077.6	7959.5	4033	5023.9	4061.4	1.00:0.44:0.57:0.29:0.36:0.29	9334.2	4372.7	9334.2	4372.7	1.00:0.47	73215	neutral/alkaline ceramidase [Rhodococcus erythropolis]
375	500533	WP_060939162.1	3.21	49	13	13	Acetylation (N-term) Deamidation (NQ) Oxidation (M)	233810	230520	247770	147900	156280	120870	102140	107690	115090	55911	57337	43974	1.00:1.05:1.13:0.55:0.56:0.43	240320	143680	108310	52407	1.00:0.48	50889	bifunctional folylpolyglutamate synthase/dihydrofolate synthase [Rhodococcus erythropolis]
1477	501131	WP_020970297.1	3.31	38	9	9	Carbamidomethylation	155250	151810	120820	70234	92633	70569	100480	97717	90147	37605	58748	42168	1.00:0.97:0.90:0.37:0.58:0.42	142630	83543	96116	46173	1.00:0.48	34907	MULTISPECIES: L-histidine N(alpha)-methyltransferase [Rhodococcus]
133	499824	WP_172932157.1	2.86	50	27	27	Carbamidomethylation	225050	169580	174460	117830	92770	95758	57828	43238	39396	29351	20519	17223	1.00:0.75:0.68:0.51:0.35:0.30	189700	104810	46820	22364	1.00:0.48	84108	MULTISPECIES: FdhF/YdeP family oxidoreductase [Rhodococcus]
2168	501987	WP_029255329.1	2.61	20	2	2	Carbamidomethylation	9689.7	11893	12339	5681.1	5267.1	5450.6	9689.7	11893	12339	5681.1	5267.1	5450.6	1.00:1.23:1.27:0.59:0.54:0.56	11307	5466.3	11307	5466.3	1.00:0.48	21639	MULTISPECIES: guanylate kinase [Rhodococcus]
1966	500785	WP_019744838.1	2.6	34	9	9	Carbamidomethylation	25367	27081	28545	17784	15342	11584	13594	14236	15573	8941.2	7521.4	4440.1	1.00:1.05:1.15:0.66:0.55:0.33	26998	14903	14468	6967.5	1.00:0.48	43353	MULTISPECIES: histidine kinase [Rhodococcus]
161	500201	WP_020970480.1	3.91	47	19	19	Carbamidomethylation Acetylation (N-term) Deamidation (NQ) Oxidation (M)	586840	517690	543410	297990	277590	364840	259950	235240	243760	103550	103150	134210	1.00:0.90:0.94:0.40:0.40:0.52	549510	318710	246320	118870	1.00:0.48	54251	MULTISPECIES: glycerol kinase GlpK [Rhodococcus]
1399	501218	WP_060938209.1	2.62	38	7	7	Carbamidomethylation Deamidation (NQ)	26621	32610	28751	22262	20405	18962	19478	22221	21200	11258	9714.4	9422.1	1.00:1.14:1.09:0.58:0.50:0.48	29445	20543	20966	10132	1.00:0.48	29526	DUF427 domain-containing protein [Rhodococcus erythropolis]
108	499855	WP_029255290.1	3.01	55	32	32	Carbamidomethylation Deamidation (NQ) Oxidation (M)	424270	347610	366340	216060	193550	166340	86804	73400	81147	39052	38727	33628	1.00:0.85:0.93:0.45:0.45:0.39	379410	194340	80450	38373	1.00:0.48	88359	MULTISPECIES: RelA/SpoT family protein [Rhodococcus]
1461	500956	WP_019745506.1	3.1	27	8	8	Carbamidomethylation Oxidation (M)	106640	173950	158010	76404	78533	60910	59744	111170	100550	43955	51014	35752	1.00:1.86:1.68:0.74:0.85:0.60	146200	71949	90491	43573	1.00:0.48	41504	MULTISPECIES: 3-oxoadipate enol-lactonase [Rhodococcus]
1596	501758	WP_019746967.1	2.52	7	1	1	Deamidation (NQ)	3332	5970.2	5802.4	2117	2966.1	2371.7	2688.4	5423.2	5465.6	1741.8	2561	2167.6	1.00:2.02:2.03:0.65:0.95:0.81	5034.9	2485	4525.7	2156.8	1.00:0.48	36510	MULTISPECIES: nitronate monooxygenase [Rhodococcus]
1991	501158	WP_020905803.1	2.94	23	5	5	Deamidation (NQ) Oxidation (M)	39435	46677	48595	26300	21088	21962	35232	42247	43188	22875	16969	17461	1.00:1.20:1.23:0.65:0.48:0.50	45014	23205	40335	19190	1.00:0.48	29511	MULTISPECIES: ABC transporter ATP-binding protein [Rhodococcus]
1174	502071	WP_037249671.1	3.71	3	1	1		883.06	475.99	1124.6	359.36	0	436.68	883.06	475.99	1124.6	359.36	0	436.68	1.00:0.54:1.27:0.41:0:0.49	827.88	398.02	827.88	398.02	1.00:0.48	62687	ABC transporter ATP-binding protein/permease [Rhodococcus erythropolis]
2193	501009	WP_060938210.1	2.94	42	7	7		72992	92795	88838	59652	60237	46551	48965	64837	63399	35392	27484	22132	1.00:1.32:1.29:0.72:0.56:0.45	85061	56349	59253	28336	1.00:0.48	30320	MULTISPECIES: SDR family oxidoreductase [Rhodococcus]
2861	501865	WP_003940751.1	2.88	19	1	1		1427.5	2211.5	2316.4	519.32	1576.9	371.96	1427.5	2211.5	2316.4	519.32	1576.9	371.96	1.00:1.55:1.62:0.36:1.10:0.26	1985.1	961.13	1985.1	961.13	1.00:0.48	6626	MULTISPECIES: 50S ribosomal protein L30 [Rhodococcus]
3062	501970	WP_019744256.1	2.71	33	4	4		19834	20709	20999	10063	15518	14912	18486	19766	20048	7907.3	10830	8979.8	1.00:1.07:1.08:0.43:0.59:0.49	20514	13498	19434	9239	1.00:0.48	15888	MULTISPECIES: DUF6314 family protein [Rhodococcus]
1228	500732	WP_024488211.1	2.71	28	5	5		22557	27267	25381	9110.9	18820	8175.4	20183	23727	22796	7754.1	16869	7115.4	1.00:1.18:1.13:0.38:0.84:0.35	25068	12036	22235	10579	1.00:0.48	38245	MULTISPECIES: NAD(P)-dependent alcohol dehydrogenase [Rhodococcus]
3098	502555	WP_007735005.1	2.71	20	2	2		7881.6	10178	8663.6	6123.7	2897.1	2633.6	7881.6	10178	8663.6	6123.7	2897.1	2633.6	1.00:1.29:1.10:0.78:0.37:0.33	9029.3	4340.7	9029.3	4340.7	1.00:0.48	15571	MULTISPECIES: CBS domain-containing protein [Rhodococcus]
1875	501906	WP_003945611.1	2.66	14	3	3		10825	14577	14963	5098.5	7507.4	6581.9	10825	14577	14963	5098.5	7507.4	6581.9	1.00:1.35:1.38:0.47:0.69:0.61	13455	6395.9	13455	6395.9	1.00:0.48	27349	MULTISPECIES: enoyl-CoA hydratase family protein [Rhodococcus]
977	500383	WP_020906244.1	2.61	30	7	7		22352	41603	41875	18531	17801	19934	13485	27456	27551	11656	9608	11868	1.00:2.04:2.04:0.86:0.71:0.88	35277	18852	22831	11044	1.00:0.48	41340	iron-containing alcohol dehydrogenase [Rhodococcus erythropolis]
3010	501843	WP_060937852.1	2.6	27	4	4		31638	50829	45985	17393	20992	20795	30018	46755	43709	16472	20908	20795	1.00:1.56:1.46:0.55:0.70:0.69	42818	20250	40161	19392	1.00:0.48	22062	MBL fold metallo-hydrolase [Rhodococcus erythropolis]
1443	501624	WP_024488354.1	2.56	11	2	2		8416.3	9598.7	10863	5921.7	4126.8	3949.7	8416.3	9598.7	10863	5921.7	4126.8	3949.7	1.00:1.14:1.29:0.70:0.49:0.47	9625.9	4666.1	9625.9	4666.1	1.00:0.48	22198	MULTISPECIES: recombinase family protein [Rhodococcus]
3686	508904	WP_019749000.1	2.54	25	2	2		9730.3	8813.4	9929.3	4998.2	5025.3	3628.7	9730.3	8813.4	9929.3	4998.2	5025.3	3628.7	1.00:0.91:1.02:0.51:0.52:0.37	9856	4774.5	9856	4774.5	1.00:0.48	14801	MULTISPECIES: YbjN domain-containing protein [Rhodococcus]
1978	502049	WP_020905889.1	2.54	7	1	1		4428.3	4507	5000.9	2413.3	2269.8	2049.6	4428.3	4507	5000.9	2413.3	2269.8	2049.6	1.00:1.02:1.13:0.54:0.51:0.46	4645.4	2244.2	4645.4	2244.2	1.00:0.48	32637	MULTISPECIES: LysR family transcriptional regulator [Rhodococcus]
806	500573	WP_060938563.1	2.51	18	6	6		24452	21156	28334	8563.2	13453	10569	16552	14958	21583	5066.2	11705	8798.5	1.00:0.90:1.30:0.31:0.71:0.53	24648	10862	17698	8523.3	1.00:0.48	52909	DEAD/DEAH box helicase [Rhodococcus erythropolis]
2431	501727	WP_060938395.1	2.47	6	1	1		1912	1931.3	1360.6	977.03	947.82	588.97	1912	1931.3	1360.6	977.03	947.82	588.97	1.00:1.01:0.71:0.51:0.50:0.31	1734.6	837.94	1734.6	837.94	1.00:0.48	30736	ROK family protein [Rhodococcus erythropolis]
152	500013	WP_020907526.1	3	50	26	26	Acetylation (N-term) Deamidation (NQ)	333920	432820	418700	352230	419810	427120	139210	183790	185340	88890	88207	74192	1.00:1.32:1.33:0.64:0.63:0.53	395300	400180	169450	83763	1.00:0.49	49937	MULTISPECIES: DUF349 domain-containing protein [Rhodococcus erythropolis group]
87	499916	WP_020906438.1	3.58	45	26	26	Acetylation (N-term) Deamidation (NQ) Oxidation (M)	843910	562070	570200	455420	451430	383460	260320	179540	177980	113380	105100	81571	1.00:0.69:0.68:0.44:0.40:0.31	661070	435010	205950	100020	1.00:0.49	66665	MULTISPECIES: acyl-CoA dehydrogenase [Rhodococcus]
1013	500441	WP_021345641.1	2.7	58	12	12	Carbamidomethylation	89949	106950	114030	72329	85583	61479	43038	48898	54806	26277	28039	17818	1.00:1.14:1.27:0.61:0.65:0.41	104050	73130	48914	24045	1.00:0.49	36424	MULTISPECIES: phosphotransferase family protein [Rhodococcus]
579	500299	WP_060938385.1	2.68	39	10	10	Carbamidomethylation	33042	40464	40005	22924	20983	19205	19779	24736	24355	11860	10203	10998	1.00:1.25:1.23:0.60:0.52:0.56	37968	21770	22957	11261	1.00:0.49	47069	alanine racemase [Rhodococcus erythropolis]
1717	501129	WP_007734313.1	2.59	40	6	6	Carbamidomethylation	27853	25265	23700	6863.2	8896.3	16784	18838	15590	15377	5136	6972.1	12138	1.00:0.83:0.82:0.27:0.37:0.64	25606	11553	16602	8082.1	1.00:0.49	32052	MULTISPECIES: dihydrodipicolinate synthase family protein [Rhodococcus]
646	500246	WP_046379815.1	2.53	28	8	8	Carbamidomethylation	46575	53224	50073	20816	23916	17833	30104	32035	30626	14479	18253	12861	1.00:1.06:1.02:0.48:0.61:0.43	50084	21151	30921	15197	1.00:0.49	56767	MULTISPECIES: AMP-binding protein [Rhodococcus]
597	500113	WP_003941597.1	2.27	35	12	12	Carbamidomethylation	82855	79902	87149	32367	46908	38395	39872	40412	42396	16886	21397	22017	1.00:1.01:1.06:0.42:0.54:0.55	83302	39749	40894	20100	1.00:0.49	50048	MULTISPECIES: propionyl-CoA carboxylase subunit beta [Rhodococcus]
1803	501603	WP_042951805.1	2.17	35	8	8	Carbamidomethylation	83051	18907	16247	24077	24576	27292	77122	13051	11218	16924	14663	18056	1.00:0.17:0.15:0.22:0.19:0.23	39402	25315	33797	16548	1.00:0.49	37857	MULTISPECIES: NUDIX hydrolase [Rhodococcus]
312	500192	WP_003942364.1	3.84	60	17	17	Carbamidomethylation Acetylation (N-term) Deamidation (NQ) Oxidation (M)	355840	371420	368680	278190	216590	214750	148900	156780	161440	89596	66457	71187	1.00:1.05:1.08:0.60:0.45:0.48	365590	237490	155710	75747	1.00:0.49	41245	MULTISPECIES: peptide chain release factor 2 [Rhodococcus]
65	499795	WP_003945368.1	3.06	74	26	26	Carbamidomethylation Acetylation (N-term) Deamidation (NQ) Oxidation (M)	1835900	1687800	1600500	1229900	1463100	1287500	699270	645550	630900	336380	365350	271750	1.00:0.92:0.90:0.48:0.52:0.39	1709600	1327600	658570	324490	1.00:0.49	48224	MULTISPECIES: NADP-specific glutamate dehydrogenase [Rhodococcus]
1766	501529	WP_019749140.1	3.13	73	8	8	Carbamidomethylation Deamidation (NQ)	245050	309970	277160	126830	142570	149100	176250	203850	188040	89283	93804	96574	1.00:1.16:1.07:0.51:0.53:0.55	277390	139500	189380	93221	1.00:0.49	17156	MULTISPECIES: thioredoxin-dependent thiol peroxidase [Rhodococcus]
119	499840	WP_060938217.1	2.62	45	28	28	Carbamidomethylation Deamidation (NQ) Oxidation (M)	117720	133160	133100	82423	77471	78120	30022	33124	33699	17193	14096	16506	1.00:1.10:1.12:0.57:0.47:0.55	128170	79802	32282	15932	1.00:0.49	90037	DNA helicase PcrA [Rhodococcus erythropolis]
802	500219	WP_060938204.1	3.3	26	10	10	Carbamidomethylation Oxidation (M)	169700	154000	160300	92059	87502	93567	108910	110010	109670	58222	52764	48543	1.00:1.01:1.01:0.53:0.48:0.45	161340	91043	109530	53176	1.00:0.49	60516	GAF domain-containing protein [Rhodococcus erythropolis]
1478	501780	WP_029536790.1	2.5	7	2	2	Deamidation (NQ)	19251	10905	16413	5699.6	10734	7350.7	18772	10743	15839	5148.3	10342	6825.4	1.00:0.57:0.84:0.27:0.55:0.36	15523	7928.1	15118	7438.4	1.00:0.49	54759	MULTISPECIES: substrate-binding and VWA domain-containing protein [Rhodococcus]
755	500869	WP_020906237.1	3.02	49	11	11	Deamidation (NQ) Oxidation (M)	153930	206650	222250	160230	120330	119330	80864	113020	120450	65280	43491	45193	1.00:1.40:1.49:0.81:0.54:0.56	194280	133390	104780	51322	1.00:0.49	28000	MULTISPECIES: helix-turn-helix domain-containing protein [Rhodococcus]
777	500303	WP_019746202.1	2.77	40	11	11		73045	91727	89977	48049	39150	40814	39994	49842	46241	24245	19695	22467	1.00:1.25:1.16:0.61:0.49:0.56	84916	42836	45359	22136	1.00:0.49	37401	MULTISPECIES: ParB/RepB/Spo0J family partition protein [Rhodococcus]
1277	500392	WP_019746946.1	2.54	19	7	7		22699	25727	26475	15881	12665	14664	16526	20327	20673	8967.8	9501.1	9659.9	1.00:1.23:1.25:0.54:0.57:0.58	24967	15114	19176	9376.2	1.00:0.49	55406	MULTISPECIES: FadD3 family acyl-CoA ligase [Rhodococcus]
2702	501250	WP_060939566.1	2.51	23	3	3		11777	18065	14777	6723.4	7943.6	7314.1	11777	18065	14777	6723.4	7943.6	7314.1	1.00:1.53:1.25:0.57:0.67:0.62	14873	7327.1	14873	7327.1	1.00:0.49	26291	MULTISPECIES: peroxide stress protein YaaA [Rhodococcus]
2081	502743	WP_019748952.1	2.5	13	2	2		11341	19230	16747	6960.5	11092	7169.2	8902.1	15731	13067	4178	8467	5711.3	1.00:1.77:1.47:0.47:0.95:0.64	15773	8407.2	12567	6118.7	1.00:0.49	19296	MULTISPECIES: DUF1697 domain-containing protein [Rhodococcus]
1819	502214	WP_029255443.1	2.48	18	2	2		15193	16082	12214	7767.7	5926	7462.3	15193	16082	12214	7767.7	5926	7462.3	1.00:1.06:0.80:0.51:0.39:0.49	14497	7052	14497	7052	1.00:0.49	23798	MULTISPECIES: (d)CMP kinase [Rhodococcus]
2333	502048	WP_019745824.1	2.45	14	3	3		20834	26476	26447	11197	12509	12563	20834	26476	26447	11197	12509	12563	1.00:1.27:1.27:0.54:0.60:0.60	24586	12090	24586	12090	1.00:0.49	35034	MULTISPECIES: aminotransferase class I/II-fold pyridoxal phosphate-dependent enzyme [Rhodococcus]
3726	502867	WP_003941909.1	2.43	17	1	1		2086.4	1582.8	1546.2	660.87	1021.9	853.47	2086.4	1582.8	1546.2	660.87	1021.9	853.47	1.00:0.76:0.74:0.32:0.49:0.41	1738.5	845.4	1738.5	845.4	1.00:0.49	14836	MULTISPECIES: (3R)-hydroxyacyl-ACP dehydratase subunit HadB [Rhodococcus]
3028	502988	WP_060938693.1	2.41	7	1	1		1793.7	2008.8	2153.5	1464.2	574.33	902.21	1793.7	2008.8	2153.5	1464.2	574.33	902.21	1.00:1.12:1.20:0.82:0.32:0.50	1985.3	980.24	1985.3	980.24	1.00:0.49	35330	DUF4328 domain-containing protein [Rhodococcus erythropolis]
2237	501900	WP_060939486.1	2.35	6	2	2		4287.5	4892	4770.7	1916.4	1632.6	3264	4287.5	4892	4770.7	1916.4	1632.6	3264	1.00:1.14:1.11:0.45:0.38:0.76	4650.1	2271	4650.1	2271	1.00:0.49	47666	aspartate aminotransferase family protein [Rhodococcus erythropolis]
1924	502087	WP_021332192.1	2.25	8	1	1		937.79	896.12	1142.9	331.27	650.26	483.05	937.79	896.12	1142.9	331.27	650.26	483.05	1.00:0.96:1.22:0.35:0.69:0.52	992.27	488.2	992.27	488.2	1.00:0.49	37372	ATP-binding cassette domain-containing protein [Rhodococcus erythropolis]
430	500696	WP_003942738.1	2.98	51	11	11	Acetylation (N-term) Deamidation (NQ) Oxidation (M)	342700	375170	381100	214100	169070	184700	212830	224720	226220	128210	99664	102910	1.00:1.06:1.06:0.60:0.47:0.48	366730	191060	221260	110370	1.00:0.50	36771	MULTISPECIES: transcription termination factor NusA [Rhodococcus]
169	499917	WP_003943899.1	2.69	48	22	22	Carbamidomethylation Acetylation (N-term) Deamidation (NQ) Oxidation (M)	758340	745890	763540	504770	365840	424480	282800	274280	281520	167580	117490	130160	1.00:0.97:1.00:0.59:0.42:0.46	756530	432790	279530	138410	1.00:0.50	68444	MULTISPECIES: AMP-binding protein [Rhodococcus]
231	499988	WP_007736221.1	6	68	22	22	Carbamidomethylation Deamidation (NQ) Oxidation (M) Acetylation (N-term)	1184800	1288600	1246100	1137800	843810	962500	513220	495320	511090	320160	229580	206950	1.00:0.97:1.00:0.62:0.45:0.40	1240200	988570	506540	252230	1.00:0.50	43899	MULTISPECIES: argininosuccinate synthase [Rhodococcus]
565	500359	WP_020968460.1	3.4	68	16	16	Deamidation (NQ) Oxidation (M)	2617400	2611300	2572500	1052600	1046700	1219700	894190	934060	963470	431400	435320	526910	1.00:1.04:1.08:0.48:0.49:0.59	2601200	1109700	930570	464550	1.00:0.50	38060	MULTISPECIES: alanine dehydrogenase [Rhodococcus]
2956	502511	WP_019748843.1	2.4	15	1	1		2863.6	3763.4	4276.1	1371	2210.7	1845.6	2863.6	3763.4	4276.1	1371	2210.7	1845.6	1.00:1.31:1.49:0.48:0.77:0.64	3634.4	1809.1	3634.4	1809.1	1.00:0.50	14393	MULTISPECIES: arsenate reductase ArsC [Rhodococcus]
1883	501023	WP_020909468.1	2.38	29	5	5		7714.3	6863.7	7002.1	4381.6	3506.3	5585.3	5445.4	6087.6	5823.5	3074.3	2373.1	3159.8	1.00:1.12:1.07:0.56:0.44:0.58	7193.4	4491.1	5785.5	2869.1	1.00:0.50	36701	hypothetical protein [Rhodococcus erythropolis]
3543	504363	WP_060938752.1	2.33	6	1	1		666.55	427.15	614.72	158.01	469.45	220.86	666.55	427.15	614.72	158.01	469.45	220.86	1.00:0.64:0.92:0.24:0.70:0.33	569.47	282.77	569.47	282.77	1.00:0.50	17999	MULTISPECIES: DUF6301 family protein [Rhodococcus]
2938	502558	WP_060938871.1	2	11	1	1		2021.7	1416.1	905.33	353.2	1274	543.92	2021.7	1416.1	905.33	353.2	1274	543.92	1.00:0.70:0.45:0.17:0.63:0.27	1447.7	723.71	1447.7	723.71	1.00:0.50	16860	tRNA (cytidine(34)-2'-O)-methyltransferase [Rhodococcus erythropolis]
3437	509842	WP_029254959.1	5.93	6	1	1		0	0	120.07	1856.3	585.76	1269.8	0	0	120.07	1856.3	585.76	1269.8	-:-:64.00:64.00:64.00:64.00	120.07	1237.3	120.07	1237.3	1.00:10.30	35742	MULTISPECIES: iron ABC transporter permease [Rhodococcus]
1918	505568	WP_019747449.1	11.16	34	1	1	Deamidation (NQ)	6757.5	2822.2	3743.6	29670	69869	46052	5900.8	2476.1	3128.9	25558	56942	36296	1.00:0.42:0.53:4.33:9.65:6.15	4441.1	48530	3835.3	39599	1.00:10.32	6881	MULTISPECIES: CsbD family protein [Rhodococcus]
3192	502424	WP_003946414.1	10.43	22	3	3		7097.4	13184	21148	77297	137420	131470	4718.4	7461.3	17607	67002	126990	121540	1.00:1.58:3.73:14.20:26.91:25.76	14554	118130	9928.9	105180	1.00:10.59	9650	MULTISPECIES: 30S ribosomal protein S18 [Rhodococcus]
2955	501980	WP_030534660.1	9.73	13	2	2		821.27	1084.4	743.06	104.39	531.19	27676	821.27	1084.4	743.06	104.39	531.19	27676	1.00:1.32:0.90:0.13:0.65:33.70	882.92	9536.2	882.92	9536.2	1.00:10.80	26043	MULTISPECIES: response regulator transcription factor [Rhodococcus]
545	501981	WP_060937995.1	10.87	10	3	3		7301	32938	34105	299770	377650	343690	7301	32938	34105	299770	377650	343690	1.00:4.51:4.67:41.06:51.72:47.07	24781	340370	24781	340370	1.00:13.73	54588	MULTISPECIES: MmgE/PrpD family protein [Rhodococcus]
3835	509622	WP_019748655.1	5.41	8	1	1		1069.5	1311.2	0	41802	0	110.17	1069.5	1311.2	0	41802	0	110.17	1.00:1.23:0:39.09:0:0.10	1190.3	20956	1190.3	20956	1.00:17.61	14992	MULTISPECIES: TM2 domain-containing protein [Rhodococcus]
941	502870	WP_060938639.1	6.24	4	1	1	Acetylation (N-term)	614.66	1036.9	622.77	20774	12275	9985.2	614.66	1036.9	622.77	20774	12275	9985.2	1.00:1.69:1.01:33.80:19.97:16.25	758.12	14345	758.12	14345	1.00:18.92	47638	cyclopropane-fatty-acyl-phospholipid synthase family protein [Rhodococcus erythropolis]
349	501078	WP_019747464.1	2.98	95	14	14	Acetylation (N-term) Deamidation (NQ) Oxidation (M)	1453700	2263400	2098600	2531700	3962900	3932100	717630	1046200	919640	1313000	2076600	1985900	1.00:1.46:1.28:1.83:2.89:2.77	1945200	3483800	894490	1791800	1.00:2.00	19697	MULTISPECIES: DNA starvation/stationary phase protection protein [Rhodococcus]
140	499923	WP_060938810.1	2.29	53	23	23	Carbamidomethylation Oxidation (M) Deamidation (NQ)	137870	136950	133330	241650	232130	212070	36516	38276	36069	71563	75136	75392	1.00:1.05:0.99:1.96:2.06:2.06	136420	228780	36954	74030	1.00:2.00	62636	GMC family oxidoreductase [Rhodococcus erythropolis]
405	500181	WP_060938603.1	2.76	41	14	14	Deamidation (NQ)	88599	102210	112710	223310	188680	229470	40409	44013	51412	96694	83299	94512	1.00:1.09:1.27:2.39:2.06:2.34	101640	215590	45745	91502	1.00:2.00	48749	VOC family protein [Rhodococcus erythropolis]
3675	505232	WP_003940100.1	2.56	6	2	2	Acetylation (N-term)	9164.2	7735.8	7035.9	15075	20074	12941	9164.2	7735.8	7035.9	15075	20074	12941	1.00:0.84:0.77:1.65:2.19:1.41	7978.7	16030	7978.7	16030	1.00:2.01	32203	MULTISPECIES: phosphate ABC transporter permease PstA [Rhodococcus]
444	500729	WP_007726385.1	3.81	78	9	9	Acetylation (N-term) Deamidation (NQ)	137960	439410	371340	358640	570380	557930	70219	214950	187020	218670	377400	353180	1.00:3.06:2.66:3.11:5.37:5.03	319660	503220	157400	316420	1.00:2.01	18113	MULTISPECIES: transcription elongation factor GreA [Rhodococcus]
1025	501696	WP_019746544.1	3.05	57	7	7	Acetylation (N-term) Deamidation (NQ)	229760	234340	244810	377870	517480	707490	180250	191780	195270	283290	386130	473470	1.00:1.06:1.08:1.57:2.14:2.63	236310	534280	189100	380960	1.00:2.01	15501	MULTISPECIES: SRPBCC family protein [Rhodococcus]
1782	502779	WP_020968226.1	2.88	35	5	5	Acetylation (N-term) Deamidation (NQ)	147870	47414	39123	70205	242160	99263	111670	41968	32212	63518	217960	93000	1.00:0.38:0.29:0.57:1.95:0.83	78137	139020	61950	124830	1.00:2.01	14039	MULTISPECIES: PLDc N-terminal domain-containing protein [Rhodococcus]
1441	501567	WP_060939776.1	2.38	31	5	5	Acetylation (N-term) Deamidation (NQ)	15232	16088	14082	28444	35545	30702	13672	13710	11719	23965	30698	23848	1.00:1.00:0.86:1.75:2.25:1.74	15288	31564	13033	26170	1.00:2.01	25033	MULTISPECIES: pyridoxal 5'-phosphate synthase [Rhodococcus]
2064	500971	WP_019745347.1	2.62	32	6	6	Carbamidomethylation	14655	16490	15908	28743	25957	33109	11497	12882	12393	24568	22111	27343	1.00:1.12:1.08:2.14:1.92:2.38	15684	29270	12257	24674	1.00:2.01	28469	MULTISPECIES: IclR family transcriptional regulator [Rhodococcus]
1544	500778	WP_060938655.1	2.57	31	7	7	Carbamidomethylation	35466	46162	41907	63140	75412	66998	15883	21497	20323	35194	44162	36608	1.00:1.35:1.28:2.22:2.78:2.30	41178	68517	19234	38654	1.00:2.01	27766	MULTISPECIES: acyltransferase [Rhodococcus]
1150	500465	WP_019747067.1	2.9	59	12	12	Carbamidomethylation Oxidation (M)	94779	119840	106210	136510	108240	148540	47926	54431	46181	94144	85835	117890	1.00:1.14:0.96:1.96:1.79:2.46	106940	132240	49513	99291	1.00:2.01	32412	MULTISPECIES: phosphoribosylaminoimidazolesuccinocarboxamide synthase [Rhodococcus]
2755	503368	WP_174531781.1	2.42	6	1	1		2553.1	1595.7	1577.1	4012.4	3110.5	4368	2553.1	1595.7	1577.1	4012.4	3110.5	4368	1.00:0.62:0.62:1.57:1.22:1.71	1908.7	3830.3	1908.7	3830.3	1.00:2.01	22587	MULTISPECIES: isochorismatase family protein [Rhodococcus]
3317	502777	WP_060939808.1	2.4	41	3	3	Carbamidomethylation	3059.7	4826.4	4069.1	6602.4	10645	6897.8	3059.7	4826.4	4069.1	6602.4	10645	6897.8	1.00:1.58:1.33:2.16:3.48:2.25	3985.1	8048.4	3985.1	8048.4	1.00:2.02	15584	SRPBCC family protein [Rhodococcus erythropolis]
2725	503561	WP_007729328.1	2.76	14	2	2	Oxidation (M)	23182	46073	26645	42123	81631	69930	23182	46073	26645	42123	81631	69930	1.00:1.99:1.15:1.82:3.52:3.02	31966	64562	31966	64562	1.00:2.02	17711	MULTISPECIES: gamma carbonic anhydrase family protein [Rhodococcus]
2839	507387	WP_060939089.1	2.4	7	1	1		2245.1	2502.5	1853.6	3383.2	6391.4	3553.7	2245.1	2502.5	1853.6	3383.2	6391.4	3553.7	1.00:1.11:0.83:1.51:2.85:1.58	2200.4	4442.8	2200.4	4442.8	1.00:2.02	24829	MULTISPECIES: class I SAM-dependent methyltransferase [Rhodococcus]
786	500252	WP_060939021.1	2.14	47	13	13	Carbamidomethylation Acetylation (N-term) Deamidation (NQ) Oxidation (M)	105480	100620	80904	65457	73179	187410	40537	30587	29704	29913	29263	145840	1.00:0.75:0.73:0.74:0.72:3.60	96623	109310	33610	68340	1.00:2.03	46197	serine hydroxymethyltransferase [Rhodococcus erythropolis]
550	500818	WP_019748486.1	2.56	19	7	7	Carbamidomethylation Deamidation (NQ)	27908	21097	18712	39969	44005	35903	17892	16097	12683	32098	35756	26731	1.00:0.90:0.71:1.79:2.00:1.49	22573	39959	15557	31528	1.00:2.03	58990	GMC family oxidoreductase [Rhodococcus erythropolis]
2953	509017	WP_021332817.1	2.51	13	1	1	Carbamidomethylation Deamidation (NQ)	29981	14847	14370	36596	49150	30653	28956	13503	13951	36164	48086	30027	1.00:0.47:0.48:1.25:1.66:1.04	19733	38800	18803	38092	1.00:2.03	17807	MULTISPECIES: DUF732 domain-containing protein [Rhodococcus]
1113	501700	WP_003939847.1	2.97	35	7	7	Deamidation (NQ)	59576	47164	67852	114960	150030	107290	45641	37778	46093	80371	109880	72441	1.00:0.83:1.01:1.76:2.41:1.59	58198	124180	43171	87566	1.00:2.03	26785	MULTISPECIES: LmeA family phospholipid-binding protein [Rhodococcus]
2734	502180	WP_021344116.1	2.64	41	4	4		20381	25780	24178	39192	52586	53799	20381	23610	23624	34607	51247	51623	1.00:1.16:1.16:1.70:2.51:2.53	24539	48845	22539	45826	1.00:2.03	16661	MULTISPECIES: cation:proton antiporter regulatory subunit [Rhodococcus]
3073	506789	WP_020970331.1	2.55	12	1	1		6479.3	494.65	2033.8	724.26	8096.9	9489.4	6479.3	494.65	2033.8	724.26	8096.9	9489.4	1.00:0.08:0.31:0.11:1.25:1.46	3002.6	6103.5	3002.6	6103.5	1.00:2.03	12930	MULTISPECIES: arsenate reductase (glutaredoxin) [Rhodococcus]
1189	501202	WP_020970092.1	2.66	30	8	8		26937	25737	34853	55361	60215	55415	20198	18727	26703	43012	44928	45891	1.00:0.93:1.32:2.13:2.22:2.27	29176	59678	21876	44610	1.00:2.04	48962	MULTISPECIES: NAD(P)(+) transhydrogenase (Re/Si-specific) subunit beta [Rhodococcus]
3375	509303	WP_060938668.1	2.47	20	2	2		2744.8	3321.8	3747	4614.6	8547.3	6891.7	2744.8	3321.8	3747	4614.6	8547.3	6891.7	1.00:1.21:1.37:1.68:3.11:2.51	3271.2	6684.5	3271.2	6684.5	1.00:2.04	20772	MULTISPECIES: dihydrofolate reductase family protein [Rhodococcus]
3834	509169	WP_024488244.1	3.94	17	1	1		2199.2	0	633.62	1476.5	4263.6	2978.7	2199.2	0	633.62	1476.5	4263.6	2978.7	1.00:0:0.29:0.67:1.94:1.35	1416.4	2906.3	1416.4	2906.3	1.00:2.05	10670	MULTISPECIES: hypothetical protein [Rhodococcus]
2503	501764	WP_003942746.1	2.32	21	3	3		8378.4	4927.4	13015	17884	18046	17993	8378.4	4927.4	13015	17884	18046	17993	1.00:0.59:1.55:2.13:2.15:2.15	8773.4	17974	8773.4	17974	1.00:2.05	19642	MULTISPECIES: 16S rRNA (guanine(966)-N(2))-methyltransferase RsmD [Rhodococcus]
3312	502375	WP_060939573.1	2	6	1	1		3586.8	710.11	226.58	1681.7	3842.8	3751	3586.8	710.11	226.58	1681.7	3842.8	3751	1.00:0.20:0.06:0.47:1.07:1.05	1507.8	3091.8	1507.8	3091.8	1.00:2.05	21850	TetR/AcrR family transcriptional regulator [Rhodococcus erythropolis]
2648	503114	WP_020905804.1	2.7	13	2	2	Acetylation (N-term)	25682	24730	35192	65525	73944	43768	21990	21900	30213	55905	62403	34167	1.00:1.00:1.37:2.54:2.84:1.55	28535	61079	24701	50825	1.00:2.06	32766	MULTISPECIES: ABC transporter permease [Rhodococcus]
182	499835	WP_020907417.1	3.32	63	21	21	Carbamidomethylation Acetylation (N-term) Deamidation (NQ) Oxidation (M)	385290	264110	238800	767230	596910	622980	143440	102840	98019	278670	210610	219230	1.00:0.72:0.68:1.94:1.47:1.53	297530	663000	114760	236170	1.00:2.06	55188	MULTISPECIES: malate dehydrogenase (quinone) [Rhodococcus]
708	501194	WP_020969287.1	2.65	45	11	11	Carbamidomethylation Deamidation (NQ)	67718	67353	82114	149890	202490	150690	43759	45272	62500	95083	127320	89625	1.00:1.03:1.43:2.17:2.91:2.05	73020	168340	50510	104010	1.00:2.06	37523	MULTISPECIES: iron-siderophore ABC transporter substrate-binding protein [Rhodococcus]
3736	507658	WP_003940327.1	2.48	5	1	1		2280	4737.2	2612.8	5205.1	8324.8	6338.4	2280	4737.2	2612.8	5205.1	8324.8	6338.4	1.00:2.08:1.15:2.28:3.65:2.78	3210	6622.8	3210	6622.8	1.00:2.06	25516	MULTISPECIES: M50 family metallopeptidase [Rhodococcus]
1220	501651	WP_007729733.1	2.54	17	3	3		2289.8	2172.2	2378	4084.1	4994.8	5066.2	2289.8	2172.2	2378	4084.1	4994.8	5066.2	1.00:0.95:1.04:1.78:2.18:2.21	2280	4715	2280	4715	1.00:2.07	32317	MULTISPECIES: helix-turn-helix domain-containing protein [Rhodococcus]
1575	500819	WP_020907377.1	2.75	25	7	7	Carbamidomethylation	36774	27184	39858	56748	79190	66496	21120	17000	21647	37088	47112	39829	1.00:0.80:1.02:1.76:2.23:1.89	34716	69245	19922	41343	1.00:2.08	43024	site-2 protease family protein [Rhodococcus erythropolis]
1273	501506	WP_060939562.1	2.67	14	7	7		26227	30366	36252	60599	76233	60706	19693	17702	23501	40865	49150	36616	1.00:0.90:1.19:2.08:2.50:1.86	30948	65846	20299	42210	1.00:2.08	80468	hypothetical protein [Rhodococcus erythropolis]
1532	501537	WP_020906965.1	2.65	11	4	4		8216.9	12438	11796	21499	26254	21018	7454.4	12203	11177	20323	24355	19439	1.00:1.64:1.50:2.73:3.27:2.61	10817	22924	10278	21372	1.00:2.08	73444	MULTISPECIES: MMPL family transporter [Rhodococcus]
3421	505422	WP_020909123.1	2.6	12	2	2		2696.2	3556.4	2868.6	6502.7	6186.7	6281.9	2696.2	3556.4	2868.6	6502.7	6186.7	6281.9	1.00:1.32:1.06:2.41:2.29:2.33	3040.4	6323.7	3040.4	6323.7	1.00:2.08	23453	MULTISPECIES: NUDIX hydrolase [Rhodococcus]
1775	501540	WP_020969718.1	2.91	38	6	6	Carbamidomethylation	29038	28667	29655	53435	61085	55788	23045	22784	23881	47018	52372	46586	1.00:0.99:1.04:2.04:2.27:2.02	29120	56769	23236	48659	1.00:2.09	25935	MULTISPECIES: ABC transporter ATP-binding protein [Rhodococcus]
3067	509595	WP_060939325.1	2.44	6	1	1	Carbamidomethylation	3163.6	1189.2	1264	3992.8	5763.8	1961.1	3163.6	1189.2	1264	3992.8	5763.8	1961.1	1.00:0.38:0.40:1.26:1.82:0.62	1872.3	3905.9	1872.3	3905.9	1.00:2.09	36043	esterase family protein [Rhodococcus erythropolis]
128	499999	WP_021343064.1	3.71	65	22	22	Carbamidomethylation Acetylation (N-term) Deamidation (NQ) Oxidation (M)	836620	847970	730590	1503600	1527000	1353800	310380	299770	277870	619240	674720	561230	1.00:0.97:0.90:2.00:2.17:1.81	817580	1497100	296010	618400	1.00:2.09	47137	acetyl-CoA C-acetyltransferase [Rhodococcus erythropolis]
3113	502597	WP_046377986.1	2.72	30	3	3	Deamidation (NQ)	14810	19268	18347	26406	53666	32692	13224	17269	16322	23526	46676	27845	1.00:1.31:1.23:1.78:3.53:2.11	17475	37588	15605	32682	1.00:2.09	15339	MULTISPECIES: HIT family protein [Rhodococcus]
1238	503235	WP_003944567.1	2.95	23	2	2		2088.6	6225.8	8785.9	10587	18020	9568	1897.8	5986.5	8281.1	9826.3	17090	8826.2	1.00:3.15:4.36:5.18:9.01:4.65	5999.1	12725	5687.5	11914	1.00:2.09	9275	MULTISPECIES: 30S ribosomal protein S20 [Rhodococcus]
1547	501571	WP_003942504.1	2.84	42	7	7		21746	27764	29961	41756	65678	50811	11950	19554	21783	28749	49494	33988	1.00:1.64:1.82:2.41:4.14:2.84	26555	52749	17827	37410	1.00:2.10	20080	MULTISPECIES: protein jag [Rhodococcus]
2172	501888	WP_024487795.1	2.83	10	4	4	Acetylation (N-term)	14190	21836	16951	31623	43828	34535	13235	20324	16372	30586	41893	32937	1.00:1.54:1.24:2.31:3.17:2.49	17659	36662	16644	35139	1.00:2.11	57674	MULTISPECIES: phospholipid carrier-dependent glycosyltransferase [Rhodococcus]
1604	504096	WP_019749453.1	2.67	14	4	4	Acetylation (N-term)	9284.5	8168.7	8371.3	18229	17953	16526	8292.4	7841.3	7440.1	17298	16861	15503	1.00:0.95:0.90:2.09:2.03:1.87	8608.1	17569	7857.9	16554	1.00:2.11	40181	MULTISPECIES: FUSC family protein [Rhodococcus]
1784	501562	WP_060938186.1	2.82	27	6	6	Carbamidomethylation Deamidation (NQ)	22724	12360	16480	35686	41685	31487	16523	8715.7	12047	25516	30833	23952	1.00:0.53:0.73:1.54:1.87:1.45	17396	36286	12637	26767	1.00:2.12	41840	lipase [Rhodococcus erythropolis]
1093	500978	WP_060939744.1	2.58	22	5	5		6468.6	9031.7	6667.1	14430	11100	15108	5572	6367.2	4487	12883	9145.7	12813	1.00:1.14:0.81:2.31:1.64:2.30	7389.1	13546	5475.4	11614	1.00:2.12	31996	16S rRNA (adenine(1518)-N(6)/adenine(1519)-N(6))-dimethyltransferase RsmA [Rhodococcus erythropolis]
2884	501269	WP_060939694.1	2.57	19	4	4		12483	17098	14324	23802	29934	31033	11676	13084	11961	22985	24788	29940	1.00:1.12:1.02:1.97:2.12:2.56	14635	28256	12240	25904	1.00:2.12	35162	P1 family peptidase [Rhodococcus erythropolis]
1617	501550	WP_020971154.1	2.54	4	1	1		700.61	988.2	655.43	1549.6	1919.1	1502.1	700.61	988.2	655.43	1549.6	1919.1	1502.1	1.00:1.41:0.94:2.21:2.74:2.14	781.41	1656.9	781.41	1656.9	1.00:2.12	44656	MULTISPECIES: helix-turn-helix domain-containing protein [Rhodococcus]
2205	503366	WP_020969025.1	6.25	25	4	4	Acetylation (N-term) Deamidation (NQ)	269590	237880	267160	397170	793260	547320	262870	222190	260760	380810	731750	475740	1.00:0.85:0.99:1.45:2.78:1.81	258210	579250	248610	529430	1.00:2.13	17775	MULTISPECIES: MaoC family dehydratase [Rhodococcus]
1018	500826	WP_060939475.1	2.72	48	8	8	Carbamidomethylation Acetylation (N-term) Oxidation (M)	16226	16888	16198	31471	27407	33470	11146	10678	9580.7	21884	20197	24761	1.00:0.96:0.86:1.96:1.81:2.22	16437	31738	10468	22281	1.00:2.13	29272	MULTISPECIES: carbon-nitrogen hydrolase family protein [Rhodococcus]
933	501061	WP_007728460.1	3.02	33	6	6	Carbamidomethylation	46088	31660	44619	69331	83317	73162	36453	24380	33273	61094	74355	66787	1.00:0.67:0.91:1.68:2.04:1.83	40789	75270	31369	67412	1.00:2.15	30530	MULTISPECIES: zinc metalloprotease HtpX [Rhodococcus]
2606	501967	WP_019748555.1	2.96	30	5	5	Carbamidomethylation	22099	25568	22840	46778	44027	42287	17221	18916	18928	41529	40015	36956	1.00:1.10:1.10:2.41:2.32:2.15	23502	44364	18355	39500	1.00:2.15	22175	MULTISPECIES: MerR family transcriptional regulator [Rhodococcus]
1301	503615	WP_041814880.1	2.7	3	1	1		1583.8	1126.6	1108.4	2068.2	3321.9	2831.4	1583.8	1126.6	1108.4	2068.2	3321.9	2831.4	1.00:0.71:0.70:1.31:2.10:1.79	1272.9	2740.5	1272.9	2740.5	1.00:2.15	39385	two-component sensor histidine kinase [Rhodococcus erythropolis]
505	500449	WP_060938334.1	3.27	61	15	15	Carbamidomethylation Acetylation (N-term) Deamidation (NQ)	74209	98434	89045	169240	187110	148830	45177	53448	50342	104790	121860	95058	1.00:1.18:1.11:2.32:2.70:2.10	88806	169960	49656	107240	1.00:2.16	31405	dehydratase [Rhodococcus erythropolis]
512	500612	WP_003942119.1	3.56	95	16	16	Carbamidomethylation Acetylation (N-term) Deamidation (NQ) Oxidation (M)	921550	1128400	975660	2184400	2467200	2571400	592130	712920	631260	1229700	1440600	1510900	1.00:1.20:1.07:2.08:2.43:2.55	1010800	2410800	645430	1393700	1.00:2.16	21497	MULTISPECIES: peroxiredoxin [Rhodococcus]
2930	504238	WP_060938345.1	2.59	7	1	1		144.34	153.92	193.91	263.3	440.46	361.31	144.34	153.92	193.91	263.3	440.46	361.31	1.00:1.07:1.34:1.82:3.05:2.50	164.06	355.02	164.06	355.02	1.00:2.16	24332	FadR family transcriptional regulator [Rhodococcus erythropolis]
1417	501889	WP_060938423.1	3.18	3	2	2	Acetylation (N-term)	8615.1	80661	12788	77700	82708	60800	8615.1	80661	12788	77700	82708	60800	1.00:9.36:1.48:9.02:9.60:7.06	34021	73736	34021	73736	1.00:2.17	119471	UvrD-helicase domain-containing protein [Rhodococcus erythropolis]
790	500652	WP_003941541.1	3.1	61	13	13	Carbamidomethylation Deamidation (NQ) Oxidation (M)	218030	138780	125650	301040	286970	309510	86496	59796	47877	149730	130570	141980	1.00:0.69:0.55:1.73:1.51:1.64	161730	300920	64723	140760	1.00:2.17	32140	MULTISPECIES: 3-hydroxybutyryl-CoA dehydrogenase [Rhodococcus]
2601	505059	WP_019745689.1	2.84	7	1	1		0	116.28	224.44	513.53	329.17	266	0	116.28	224.44	513.53	329.17	266	-:64.00:64.00:64.00:64.00:64.00	170.36	369.57	170.36	369.57	1.00:2.17	24714	MULTISPECIES: GntR family transcriptional regulator [Rhodococcus]
2747	501916	WP_019744709.1	3.44	12	7	7	Acetylation (N-term) Deamidation (NQ)	101170	58341	82016	155110	187670	159020	89791	49157	70719	140160	171000	145640	1.00:0.55:0.79:1.56:1.90:1.62	80508	167270	69889	152270	1.00:2.18	57936	MULTISPECIES: BCCT family transporter [Rhodococcus]
3104	503710	WP_029255703.1	2.6	26	3	3		14020	8899	12213	14875	39657	22030	14020	8899	12213	14875	39657	22030	1.00:0.63:0.87:1.06:2.83:1.57	11711	25521	11711	25521	1.00:2.18	15419	MULTISPECIES: DUF2550 domain-containing protein [Rhodococcus]
1108	500858	WP_003941025.1	3.36	38	10	10	Acetylation (N-term)	52573	69798	55454	87004	163460	147150	33209	44778	36654	58622	103650	88296	1.00:1.35:1.10:1.77:3.12:2.66	60058	136270	38214	83522	1.00:2.19	37450	MULTISPECIES: tryptophan--tRNA ligase [Rhodococcus]
1205	501974	WP_003940899.1	4.02	52	6	6	Acetylation (N-term) Deamidation (NQ) Oxidation (M)	200300	361100	303770	667300	762240	669880	154350	291000	241360	488730	536380	479810	1.00:1.89:1.56:3.17:3.48:3.11	288540	699800	228900	501640	1.00:2.19	15888	MULTISPECIES: 50S ribosomal protein L16 [Rhodococcus]
1125	501519	WP_060939208.1	3.02	49	9	9		21898	35000	37130	52485	56648	53692	12663	19870	22207	38071	44432	39137	1.00:1.57:1.75:3.01:3.51:3.09	31621	54473	18525	40547	1.00:2.19	27837	3-oxoacyl-ACP reductase [Rhodococcus erythropolis]
3142	503899	WP_019744446.1	3.08	6	1	1	Carbamidomethylation	113.39	84.703	162.51	639.47	360.24	97.666	113.39	84.703	162.51	639.47	360.24	97.666	1.00:0.75:1.43:5.64:3.18:0.86	180.3	397.31	180.3	397.31	1.00:2.20	44810	MULTISPECIES: urea ABC transporter substrate-binding protein [Rhodococcus]
2706	501405	WP_046379593.1	2.81	23	4	4		9871.2	12003	11754	21749	25934	25253	9251.4	10647	11186	20176	24435	23887	1.00:1.15:1.21:2.18:2.64:2.58	11209	24312	10362	22833	1.00:2.20	23453	MULTISPECIES: SDR family oxidoreductase [Rhodococcus]
2410	502111	WP_020970042.1	2.74	7	2	2		2869.3	1679.9	1704.3	4662.5	5120.4	4037.6	2869.3	1679.9	1704.3	4662.5	5120.4	4037.6	1.00:0.59:0.59:1.62:1.78:1.41	2084.5	4606.8	2084.5	4606.8	1.00:2.21	50785	MULTISPECIES: neutral zinc metallopeptidase [Rhodococcus]
3752	509321	WP_003941342.1	2.73	5	1	1		5218.8	2101.7	3195.1	8780.9	7028.5	7443.2	5218.8	2101.7	3195.1	8780.9	7028.5	7443.2	1.00:0.40:0.61:1.68:1.35:1.43	3505.2	7750.9	3505.2	7750.9	1.00:2.21	21368	MULTISPECIES: LysE family translocator [Rhodococcus]
2083	501285	WP_019746204.1	3.27	31	8	8	Carbamidomethylation Acetylation (N-term)	50536	59950	66544	94101	104720	114050	33962	39565	46419	81424	87524	97887	1.00:1.16:1.37:2.40:2.58:2.88	59010	104290	39982	88945	1.00:2.22	24689	MULTISPECIES: 16S rRNA (guanine(527)-N(7))-methyltransferase RsmG [Rhodococcus]
990	501205	WP_003945249.1	3.3	26	7	7	Oxidation (M)	52436	42808	66941	91592	113020	85359	33144	25260	40114	71235	84416	62773	1.00:0.76:1.21:2.15:2.55:1.89	54061	96658	32839	72808	1.00:2.22	41447	MULTISPECIES: AI-2E family transporter [Rhodococcus]
3674	505035	WP_021333972.1	2.84	15	2	2		5422.3	5040.1	13599	13322	18649	21553	5422.3	5040.1	13599	13322	18649	21553	1.00:0.93:2.51:2.46:3.44:3.97	8020.3	17841	8020.3	17841	1.00:2.22	19206	MULTISPECIES: LytR C-terminal domain-containing protein [Rhodococcus]
1191	501451	WP_003941248.1	3.46	47	7	7	Acetylation (N-term) Deamidation (NQ)	119400	131260	96815	196030	239730	271740	108080	104210	71125	177070	208360	245230	1.00:0.96:0.66:1.64:1.93:2.27	116430	236290	94472	210220	1.00:2.23	17911	MULTISPECIES: single-stranded DNA-binding protein [Rhodococcus]
3416	503692	WP_019745007.1	2.26	15	2	2		2703.7	3339.6	5080.5	7607.2	5174.4	12023	2703.7	3339.6	5080.5	7607.2	5174.4	12023	1.00:1.24:1.88:2.81:1.91:4.45	3707.9	8268.2	3707.9	8268.2	1.00:2.23	21623	MULTISPECIES: response regulator transcription factor [Rhodococcus]
2011	502413	WP_127159987.1	3.59	34	5	5	Acetylation (N-term) Deamidation (NQ)	84095	80813	93991	174860	221840	157190	74656	71198	81384	158240	205620	146230	1.00:0.95:1.09:2.12:2.75:1.96	86300	184630	75746	170030	1.00:2.24	23760	TIGR02234 family membrane protein [Rhodococcus erythropolis]
153	500121	WP_019750034.1	3.54	69	17	17	Acetylation (N-term) Oxidation (M)	167370	239360	238230	331960	526170	393200	58051	81810	86057	132280	224950	148620	1.00:1.41:1.48:2.28:3.88:2.56	215100	417720	75306	168620	1.00:2.24	29682	MULTISPECIES: hypothetical protein [Rhodococcus erythropolis group]
3806	505619	WP_003942205.1	2.79	11	1	1		425.76	406.87	450.56	1336.8	1014.3	526.19	425.76	406.87	450.56	1336.8	1014.3	526.19	1.00:0.96:1.06:3.14:2.38:1.24	427.73	959.09	427.73	959.09	1.00:2.24	10679	MULTISPECIES: DUF503 domain-containing protein [Rhodococcus]
1350	502027	WP_019750027.1	3.42	56	7	7	Acetylation (N-term) Deamidation (NQ)	61240	58284	73746	68336	141220	118490	29580	25436	32118	40368	81100	75544	1.00:0.86:1.09:1.36:2.74:2.55	64569	109350	29191	65671	1.00:2.25	12518	MULTISPECIES: hypothetical protein [Rhodococcus erythropolis group]
855	501335	WP_037249435.1	3.01	38	8	8	Acetylation (N-term) Deamidation (NQ)	35497	34724	27220	48859	76831	61093	20045	22247	14156	33032	52890	41366	1.00:1.11:0.71:1.65:2.64:2.06	32882	63155	18816	42430	1.00:2.25	27384	MULTISPECIES: hypothetical protein [Rhodococcus]
50	499864	WP_020969246.1	4.11	43	31	31	Acetylation (N-term) Deamidation (NQ) Oxidation (M)	402900	394070	447390	830490	897610	985360	141250	125450	138850	278750	289790	343400	1.00:0.89:0.98:1.97:2.05:2.43	415000	904910	135180	303980	1.00:2.25	106780	MULTISPECIES: UPF0182 family protein [Rhodococcus]
217	500632	WP_029255064.1	2.29	38	12	12	Deamidation (NQ) Oxidation (M)	123360	315100	112170	555080	330980	493990	54239	252070	50293	335980	160350	307730	1.00:4.65:0.93:6.19:2.96:5.67	183640	460630	118870	268020	1.00:2.25	50881	MULTISPECIES: acyl-CoA dehydrogenase family protein [Rhodococcus]
3443	502800	WP_174531765.1	3.49	24	3	3	Carbamidomethylation Deamidation (NQ)	39588	23708	31897	60996	83594	63780	36433	23158	30874	59207	82810	62275	1.00:0.64:0.85:1.63:2.27:1.71	31731	69457	30155	68097	1.00:2.26	22588	MULTISPECIES: CDP-alcohol phosphatidyltransferase family protein [Rhodococcus]
2566	502119	WP_060939268.1	2.89	11	3	3		3220.1	3378.4	4446.7	4903.4	7944.5	8796.6	2629.4	2425.4	3448.7	3729.6	6971.1	8504.1	1.00:0.92:1.31:1.42:2.65:3.23	3681.8	7214.9	2834.5	6401.6	1.00:2.26	21072	MULTISPECIES: Fe-S cluster assembly protein HesB [Rhodococcus]
627	500268	WP_003945178.1	3.68	48	13	13	Acetylation (N-term) Deamidation (NQ) Oxidation (M)	117770	107120	112670	219830	205850	259010	49582	48514	51769	108700	102960	130750	1.00:0.98:1.04:2.19:2.08:2.64	112520	228230	49955	114140	1.00:2.28	39672	MULTISPECIES: Mrp/NBP35 family ATP-binding protein [Rhodococcus]
2924	501804	WP_021333725.1	5.29	5	1	1		0	0	330.5	729.22	784.72	742.99	0	0	330.5	729.22	784.72	742.99	-:-:64.00:64.00:64.00:64.00	330.5	752.31	330.5	752.31	1.00:2.28	39277	MULTISPECIES: DUF917 domain-containing protein [Rhodococcus]
2878	502619	WP_019746815.1	4.03	11	2	2		73685	61520	80693	141290	206440	144330	73685	61520	80693	141290	206440	144330	1.00:0.83:1.10:1.92:2.80:1.96	71966	164020	71966	164020	1.00:2.28	26692	MULTISPECIES: CbtA family protein [Rhodococcus]
2712	501776	WP_047889067.1	2.94	11	4	4		11845	4593.4	15336	21464	29519	25362	11451	3915.1	15106	19718	26844	22900	1.00:0.34:1.32:1.72:2.34:2.00	10591	25448	10157	23154	1.00:2.28	53344	MULTISPECIES: anion permease [Rhodococcus]
1340	500782	WP_020970010.1	3.31	14	8	8	Deamidation (NQ)	46274	30177	43217	95623	88458	79457	34704	20090	30516	68944	65303	60690	1.00:0.58:0.88:1.99:1.88:1.75	39889	87846	28436	64979	1.00:2.29	75090	MULTISPECIES: bifunctional copper resistance protein CopD/cytochrome c oxidase assembly protein [Rhodococcus]
2129	501579	WP_042950503.1	3.01	26	4	4	Carbamidomethylation	6481.6	4972.8	3118	10140	8853.4	13460	5845.8	4754	2880.5	9921.4	8146.4	12871	1.00:0.81:0.49:1.70:1.39:2.20	4857.5	10818	4493.4	10313	1.00:2.30	27880	MULTISPECIES: 4-oxalocrotonate decarboxylase [Rhodococcus]
2986	502298	WP_060938515.1	3.41	15	3	3		23737	19048	24350	52814	57798	43891	23737	19048	24350	52814	57798	43891	1.00:0.80:1.03:2.22:2.43:1.85	22378	51501	22378	51501	1.00:2.30	32454	hypothetical protein [Rhodococcus erythropolis]
2989	503546	WP_020968960.1	3.08	34	2	2		6189.1	3942.2	5270.5	8143.4	16640	11130	6189.1	3942.2	5270.5	8143.4	16640	11130	1.00:0.64:0.85:1.32:2.69:1.80	5133.9	11971	5133.9	11971	1.00:2.33	15463	MULTISPECIES: DUF3592 domain-containing protein [Rhodococcus]
2036	502271	WP_019748617.1	2.44	52	4	4	Acetylation (N-term) Deamidation (NQ)	9589.2	8296.6	8058.3	13436	37855	26915	6776.9	5761.5	5691.7	5359.3	21933	14783	1.00:0.85:0.84:0.79:3.24:2.18	8648	26272	6076.7	14229	1.00:2.34	12880	DUF1844 domain-containing protein [Rhodococcus erythropolis]
3455	505196	WP_060939082.1	3	6	1	1		2772.3	2859.8	6381.2	8776	10703	8593.5	2772.3	2859.8	6381.2	8776	10703	8593.5	1.00:1.03:2.30:3.17:3.86:3.10	4004.4	9357.3	4004.4	9357.3	1.00:2.34	21771	flavin reductase family protein [Rhodococcus erythropolis]
3659	502971	WP_019747460.1	3.2	25	3	3	Carbamidomethylation	11566	14608	11836	28730	33753	26767	11566	14608	11836	28730	33753	26767	1.00:1.26:1.02:2.48:2.92:2.31	12670	29750	12670	29750	1.00:2.35	15094	MULTISPECIES: STAS domain-containing protein [Rhodococcus]
1710	500836	WP_060937916.1	2.01	19	3	3		4517.9	3870.7	5177.8	10403	10189	11251	4517.9	3870.7	5177.8	10403	10189	11251	1.00:0.86:1.15:2.30:2.26:2.49	4522.1	10614	4522.1	10614	1.00:2.35	25215	dienelactone hydrolase family protein [Rhodococcus erythropolis]
2562	506503	WP_020906139.1	3.01	41	3	3	Carbamidomethylation	3527.5	7098.5	2959.8	6986.3	13646	11401	3527.5	7098.5	2959.8	6986.3	13646	11401	1.00:2.01:0.84:1.98:3.87:3.23	4528.6	10678	4528.6	10678	1.00:2.36	10578	MULTISPECIES: MerR family transcriptional regulator [Rhodococcus]
3229	504663	WP_019747724.1	3.23	3	1	1		4455.2	3066.3	6327.7	9398.4	14254	9376.1	4455.2	3066.3	6327.7	9398.4	14254	9376.1	1.00:0.69:1.42:2.11:3.20:2.10	4616.4	11009	4616.4	11009	1.00:2.38	45489	MULTISPECIES: anaerobic C4-dicarboxylate transporter family protein [Rhodococcus]
265	500169	WP_060939587.1	4.29	54	20	20	Carbamidomethylation Deamidation (NQ) Oxidation (M)	784970	673890	675860	1596200	1603200	1272400	292560	241540	251720	612550	681630	584990	1.00:0.83:0.86:2.09:2.33:2.00	711570	1490600	261940	626390	1.00:2.39	57938	AMP-binding protein [Rhodococcus erythropolis]
2962	505377	WP_158630216.1	2.98	3	1	1		4397.4	1109	1751.9	3243.3	9493	4640.6	4397.4	1109	1751.9	3243.3	9493	4640.6	1.00:0.25:0.40:0.74:2.16:1.06	2419.4	5792.3	2419.4	5792.3	1.00:2.39	22807	hypothetical protein [Rhodococcus erythropolis]
2112	508619	WP_019749174.1	3.87	11	3	3	Deamidation (NQ) Oxidation (M)	147310	106350	146340	328820	404370	348630	132480	96928	132530	265700	323910	278500	1.00:0.73:1.00:2.01:2.44:2.10	133630	360810	120650	289370	1.00:2.40	30671	MULTISPECIES: F0F1 ATP synthase subunit A [Rhodococcus]
216	499898	WP_127160086.1	2.93	6	1	1		370.15	249.79	344.58	303.16	666.83	1347.7	370.15	249.79	344.58	303.16	666.83	1347.7	1.00:0.67:0.93:0.82:1.80:3.64	321.51	772.56	321.51	772.56	1.00:2.40	51139	FAD-dependent oxidoreductase [Rhodococcus erythropolis]
2631	501743	WP_003942671.1	3.88	47	5	5	Carbamidomethylation	31199	34939	34258	66057	64031	87284	26658	26962	26563	57035	58108	78203	1.00:1.01:1.00:2.14:2.18:2.93	33466	72457	26728	64449	1.00:2.41	19217	MULTISPECIES: hypothetical protein [Rhodococcus]
2867	504558	WP_007728014.1	2.98	28	3	3	Deamidation (NQ)	898.86	1729	943.15	2612.6	2565.8	2612.9	717.24	1287.8	715.47	2010.5	2283.5	2300	1.00:1.80:1.00:2.80:3.18:3.21	1216.2	2899.9	906.83	2198	1.00:2.42	17707	MULTISPECIES: transcription antitermination factor NusB [Rhodococcus]
2625	502571	WP_019748510.1	3.39	16	3	3	Carbamidomethylation	14111	7267	12903	24565	34133	24649	14111	7267	12903	24565	34133	24649	1.00:0.51:0.91:1.74:2.42:1.75	11427	27782	11427	27782	1.00:2.43	37446	MULTISPECIES: twin-arginine translocase subunit TatC [Rhodococcus]
3340	505342	WP_007726381.1	3.92	38	2	2		29270	32020	29149	57878	94710	68150	29270	32020	29149	57878	94710	68150	1.00:1.09:1.00:1.98:3.24:2.33	30146	73580	30146	73580	1.00:2.44	11090	MULTISPECIES: hypothetical protein [Rhodococcus]
1396	501066	WP_060938802.1	3.87	56	8	8		42290	58691	50561	78269	91616	93074	20045	26931	22441	46294	59172	65241	1.00:1.34:1.12:2.31:2.95:3.25	50791	88976	23278	56902	1.00:2.44	29085	dienelactone hydrolase family protein [Rhodococcus erythropolis]
1850	501307	WP_060939591.1	3.7	35	6	6		24354	30253	31923	51421	83637	51922	20801	24527	27115	47781	79681	49439	1.00:1.18:1.30:2.30:3.83:2.38	28843	62387	24148	58967	1.00:2.44	29649	CoA ester lyase [Rhodococcus erythropolis]
598	500228	WP_021344323.1	3.76	51	14	14	Carbamidomethylation Deamidation (NQ)	109130	172890	152450	294340	265500	283940	45959	69419	67414	154900	136420	156910	1.00:1.51:1.47:3.37:2.97:3.41	145380	281310	60931	149410	1.00:2.45	49883	MULTISPECIES: phosphatase PAP2 family protein [Rhodococcus]
2021	501689	WP_020969922.1	3.68	36	5	5	Deamidation (NQ)	25204	22288	23045	50395	68809	62015	23953	21004	21571	44976	61325	56686	1.00:0.88:0.90:1.88:2.56:2.37	23513	60406	22176	54329	1.00:2.45	33835	MULTISPECIES: SURF1 family protein [Rhodococcus]
195	499851	WP_019749484.1	3.08	6	1	1	Deamidation (NQ)	6675.7	7772.1	12570	15187	8502.9	25805	3753.8	4995.3	9439.8	13616	6905.7	24070	1.00:1.33:2.51:3.63:1.84:6.41	9006	16498	6062.9	14864	1.00:2.45	50664	MULTISPECIES: FAD-dependent oxidoreductase [Rhodococcus]
774	500953	WP_019746400.1	2.84	13	5	5		9363.8	11488	10679	22072	15236	31149	7882.1	9538.8	8997.8	20115	14568	30296	1.00:1.21:1.14:2.55:1.85:3.84	10510	22819	8806.2	21660	1.00:2.46	53144	MULTISPECIES: PucR family transcriptional regulator [Rhodococcus]
3591	504576	WP_019748181.1	3.55	5	1	1		8043.6	5828.6	8999.9	18983	22561	14930	8043.6	5828.6	8999.9	18983	22561	14930	1.00:0.72:1.12:2.36:2.80:1.86	7624.1	18825	7624.1	18825	1.00:2.47	36020	MULTISPECIES: TerC family protein [Rhodococcus]
3765	506645	WP_020970602.1	3.06	7	1	1		2235.3	3049.8	1915.8	3513.6	7688	6567.2	2235.3	3049.8	1915.8	3513.6	7688	6567.2	1.00:1.36:0.86:1.57:3.44:2.94	2400.3	5922.9	2400.3	5922.9	1.00:2.47	16060	MULTISPECIES: hypothetical protein [Rhodococcus]
1388	501583	WP_003942363.1	3.79	15	4	4		26173	22682	24239	71693	63648	42847	25487	20174	22135	67305	60659	40022	1.00:0.79:0.87:2.64:2.38:1.57	24364	59396	22599	55995	1.00:2.48	42676	MULTISPECIES: acyl-CoA dehydrogenase family protein [Rhodococcus]
1158	501273	WP_019748853.1	3.9	83	8	8	Acetylation (N-term) Deamidation (NQ)	49681	84746	69914	74842	105640	158570	25269	48515	39113	58286	88881	134980	1.00:1.92:1.55:2.31:3.52:5.34	68114	113230	37632	94051	1.00:2.50	15797	MULTISPECIES: nitroreductase family deazaflavin-dependent oxidoreductase [Rhodococcus]
3247	504273	WP_060939287.1	3.39	17	2	2		3747.1	13020	4995.5	14822	26726	12773	3747.1	13020	4995.5	14822	26726	12773	1.00:3.47:1.33:3.96:7.13:3.41	7254.3	18107	7254.3	18107	1.00:2.50	19873	hypothetical protein [Rhodococcus erythropolis]
1820	503876	WP_060939821.1	3.33	20	3	3		3787.2	2084.4	2077.7	7023.5	7175	5579.8	3787.2	2084.4	2077.7	7023.5	7175	5579.8	1.00:0.55:0.55:1.85:1.89:1.47	2753.2	6878.5	2753.2	6878.5	1.00:2.50	38537	PQQ-dependent sugar dehydrogenase [Rhodococcus erythropolis]
3212	504323	WP_003945537.1	3.49	11	2	2		7120.7	6160.8	6935.8	14849	18528	17431	7120.7	6160.8	6935.8	14849	18528	17431	1.00:0.87:0.97:2.09:2.60:2.45	6739.1	16936	6739.1	16936	1.00:2.51	29322	MULTISPECIES: ABC transporter permease [Rhodococcus]
1698	501445	WP_060938597.1	3.53	8	3	3		8042.6	2504.8	5401.6	13482	15081	11570	8042.6	2504.8	5401.6	13482	15081	11570	1.00:0.31:0.67:1.68:1.88:1.44	5316.3	13378	5316.3	13378	1.00:2.52	54822	apolipoprotein N-acyltransferase [Rhodococcus erythropolis]
866	500792	WP_003941856.1	5.92	78	15	15	Acetylation (N-term) Deamidation (NQ) Oxidation (M)	449340	406520	493470	946650	1291800	1222200	302390	272790	337970	620890	880110	810180	1.00:0.90:1.12:2.05:2.91:2.68	450960	1158500	304380	770390	1.00:2.53	17498	MULTISPECIES: 30S ribosomal protein S7 [Rhodococcus]
320	500498	WP_020906899.1	4.88	46	10	10	Carbamidomethylation Deamidation (NQ)	134280	120130	106700	250750	223960	318220	71801	67306	59958	155370	139170	209730	1.00:0.94:0.84:2.16:1.94:2.92	120550	265940	66355	168090	1.00:2.53	40717	MULTISPECIES: acyl-CoA dehydrogenase family protein [Rhodococcus]
1586	502821	WP_003943491.1	3.54	21	4	4	Deamidation (NQ)	9393.1	6188.5	7607.4	17713	21708	17333	7630.6	5267.9	6320.8	15474	18497	14749	1.00:0.69:0.83:2.03:2.42:1.93	7729.7	18918	6406.4	16240	1.00:2.53	17000	MULTISPECIES: GatB/YqeY domain-containing protein [Rhodococcus]
2206	501542	WP_021345194.1	3.06	5	2	2		3769.6	2229.3	2623	6342.7	6872.3	8591.4	3769.6	2229.3	2623	6342.7	6872.3	8591.4	1.00:0.59:0.70:1.68:1.82:2.28	2874	7268.8	2874	7268.8	1.00:2.53	55710	MULTISPECIES: glutamate--cysteine ligase [Rhodococcus]
21	499907	WP_060939109.1	4.32	39	29	29	Carbamidomethylation Acetylation (N-term) Deamidation (NQ) Oxidation (M)	136060	184390	179130	418600	388180	377640	38619	54479	62172	133100	135670	126600	1.00:1.41:1.61:3.45:3.51:3.28	169280	397100	51844	131790	1.00:2.54	112564	(Fe-S)-binding protein [Rhodococcus erythropolis]
2133	502157	WP_003944035.1	3.65	10	2	2		19704	14465	13848	36981	52697	32447	19704	14465	13848	36981	52697	32447	1.00:0.73:0.70:1.88:2.67:1.65	16006	40708	16006	40708	1.00:2.54	35001	MULTISPECIES: amino acid ABC transporter permease [Rhodococcus]
439	501711	WP_019746208.1	4.42	14	4	4	Deamidation (NQ) Oxidation (M)	111680	89194	128620	201430	252410	213910	71828	57849	88513	163590	219050	176280	1.00:0.81:1.23:2.28:3.05:2.45	109830	222580	72730	186310	1.00:2.56	40459	MULTISPECIES: membrane protein insertase YidC [Rhodococcus]
983	501790	WP_003942367.1	4.32	30	9	9	Acetylation (N-term) Deamidation (NQ)	160630	131400	178140	373540	472760	373550	115440	92849	125040	259450	335550	261770	1.00:0.80:1.08:2.25:2.91:2.27	157000	406620	111110	285590	1.00:2.57	32662	MULTISPECIES: permease-like cell division protein FtsX [Rhodococcus]
1081	501749	WP_003943699.1	4.19	72	10	10	Acetylation (N-term) Deamidation (NQ) Oxidation (M)	318910	81466	66543	282700	433900	330670	196610	52410	41793	193000	306590	248180	1.00:0.27:0.21:0.98:1.56:1.26	159850	349290	96937	249260	1.00:2.57	15818	MULTISPECIES: Asp23/Gls24 family envelope stress response protein [Rhodococcus]
346	500625	WP_019745161.1	4.58	47	11	11	Carbamidomethylation Acetylation (N-term) Deamidation (NQ) Oxidation (M)	148270	124050	117040	290070	370610	279180	77384	69034	62106	158580	202120	174240	1.00:0.89:0.80:2.05:2.61:2.25	130230	313480	69508	178320	1.00:2.57	35729	MULTISPECIES: glycine betaine ABC transporter substrate-binding protein [Rhodococcus]
56	499815	WP_021334316.1	4.38	75	32	32	Carbamidomethylation Acetylation (N-term) Deamidation (NQ) Oxidation (M)	1864700	1874400	1771900	5509700	4336700	6002400	513350	517370	503570	1387300	1072000	1481400	1.00:1.01:0.98:2.70:2.09:2.89	1838800	5284000	511960	1313600	1.00:2.57	56726	MULTISPECIES: acetyl-CoA carboxylase subunit beta [Rhodococcus]
2608	502889	WP_021333940.1	3.96	9	3	3		25159	36829	35480	75026	89004	86033	24750	36547	34926	73955	88067	85361	1.00:1.48:1.41:2.99:3.56:3.45	32489	83354	32074	82461	1.00:2.57	34673	MULTISPECIES: c-type cytochrome biogenesis protein CcsB [Rhodococcus]
685	500781	WP_060939546.1	3.75	7	5	5		15152	16828	16813	38841	43533	35585	12143	11106	12412	31706	32909	26866	1.00:0.91:1.02:2.61:2.71:2.21	16264	39320	11887	30494	1.00:2.57	114979	arabinosyltransferase domain-containing protein [Rhodococcus erythropolis]
503	500837	WP_003944178.1	4.05	46	10	10	Acetylation (N-term) Deamidation (NQ) Oxidation (M)	246230	383410	358440	858560	986300	798880	175560	286040	260090	552330	737610	569250	1.00:1.63:1.48:3.15:4.20:3.24	329680	881650	240570	619730	1.00:2.58	23637	MULTISPECIES: DUF6474 family protein [Rhodococcus]
2332	502406	WP_021333923.1	3.48	4	1	1		2010.9	1085.6	708.49	3919.9	3177.3	2726.4	2010.9	1085.6	708.49	3919.9	3177.3	2726.4	1.00:0.54:0.35:1.95:1.58:1.36	1268.3	3274.5	1268.3	3274.5	1.00:2.58	37613	acyltransferase family protein [Rhodococcus erythropolis]
1009	500485	WP_003940958.1	4.03	56	14	14	Carbamidomethylation Oxidation (M)	197050	199300	181500	283520	300480	287590	88596	81344	74710	187920	234990	210600	1.00:0.92:0.84:2.12:2.65:2.38	193920	291190	81550	211170	1.00:2.59	35091	MULTISPECIES: 2-phospho-L-lactate transferase [Rhodococcus]
404	500326	WP_060939479.1	3.57	18	9	9		25532	24338	28382	55175	68576	46521	13759	10601	14292	33686	40998	25264	1.00:0.77:1.04:2.45:2.98:1.84	26234	56757	12884	33316	1.00:2.59	87608	MULTISPECIES: FtsX-like permease family protein [Rhodococcus]
2399	501807	WP_021343244.1	3.53	38	5	5	Oxidation (M)	27897	27899	29824	54672	63136	50378	17927	17176	16500	41902	49641	41746	1.00:0.96:0.92:2.34:2.77:2.33	28655	56628	17201	44775	1.00:2.60	24445	MULTISPECIES: lysoplasmalogenase [Rhodococcus]
787	500593	WP_060938993.1	4.09	60	12	12	Acetylation (N-term) Deamidation (NQ)	72774	110740	105300	232330	284670	242770	31394	49667	45502	99867	126150	105170	1.00:1.58:1.45:3.18:4.02:3.35	96272	259010	42188	110400	1.00:2.62	35317	alpha-ketoacid dehydrogenase subunit beta [Rhodococcus erythropolis]
2979	502523	WP_060939649.1	3.81	7	2	2	Deamidation (NQ)	6637.5	4483.5	6880.2	23546	21957	21004	6503.6	4288.5	6669	14364	17747	14453	1.00:0.66:1.03:2.21:2.73:2.22	6114	22169	5933.9	15521	1.00:2.62	66221	MULTISPECIES: BCCT family transporter [Rhodococcus erythropolis group]
3171	505023	WP_003943558.1	3.99	26	2	2	Carbamidomethylation	21437	16185	20800	43433	66270	44098	21437	16185	20800	43433	66270	44098	1.00:0.75:0.97:2.03:3.09:2.06	19474	51267	19474	51267	1.00:2.63	14530	MULTISPECIES: DUF5313 family protein [Rhodococcus]
1703	502102	WP_020968963.1	4.53	34	4	4		56749	56716	80355	152390	197570	159700	56100	55642	79170	150410	194270	157630	1.00:0.99:1.41:2.68:3.46:2.81	64887	170060	63670	167430	1.00:2.63	17861	MULTISPECIES: preprotein translocase subunit SecE [Rhodococcus]
3006	506246	WP_047889843.1	3.54	14	2	2	Carbamidomethylation	2162.2	1296.7	1533.2	4346.4	4236.5	4632.4	2162.2	1296.7	1533.2	4346.4	4236.5	4632.4	1.00:0.60:0.71:2.01:1.96:2.14	1664	4405.1	1664	4405.1	1.00:2.65	24108	MULTISPECIES: urease accessory protein [Rhodococcus]
2827	502136	WP_030535692.1	3.84	33	4	4		16919	10346	16124	36508	46251	27270	16096	9011.1	15299	34546	45944	26584	1.00:0.56:0.95:2.15:2.85:1.65	14463	36676	13469	35692	1.00:2.65	24366	MULTISPECIES: HAD family hydrolase [Rhodococcus]
1039	501198	WP_174531768.1	3.91	19	5	5		10458	14398	12265	28122	34853	28506	9032	12140	9980.5	24728	31088	26941	1.00:1.34:1.11:2.74:3.44:2.98	12374	30710	10384	27586	1.00:2.66	44544	LCP family protein [Rhodococcus erythropolis]
3136	506612	WP_060938173.1	3.54	9	1	1		772.86	1149.6	823.32	1953.8	2936.7	2406.4	772.86	1149.6	823.32	1953.8	2936.7	2406.4	1.00:1.49:1.07:2.53:3.80:3.11	915.27	2432.3	915.27	2432.3	1.00:2.66	21331	TetR/AcrR family transcriptional regulator [Rhodococcus erythropolis]
1731	502940	WP_029538163.1	3.5	3	1	1	Acetylation (N-term) Deamidation (NQ)	481.1	326.48	619.56	443.02	730.32	382.39	140.61	177.15	157.59	305.17	585.08	382.39	1.00:1.26:1.12:2.17:4.16:2.72	475.72	601.29	158.45	424.21	1.00:2.68	77557	MULTISPECIES: DUF2156 domain-containing protein [Rhodococcus]
3187	509960	WP_037125435.1	3.08	14	1	1		269.75	383.95	516.71	547.6	1487.1	1100.1	269.75	383.95	516.71	547.6	1487.1	1100.1	1.00:1.42:1.92:2.03:5.51:4.08	390.14	1044.9	390.14	1044.9	1.00:2.68	16704	MULTISPECIES: GNAT family N-acetyltransferase [Rhodococcus]
387	500464	WP_019744417.1	5.15	59	18	18	Acetylation (N-term) Deamidation (NQ)	214860	248670	185750	527810	629930	581950	107190	148490	111790	315350	353980	319230	1.00:1.39:1.04:2.94:3.30:2.98	216430	580250	122490	329520	1.00:2.69	28195	MULTISPECIES: heparin-binding hemagglutinin [Rhodococcus]
1116	501132	WP_003942248.1	4.83	72	8	8		75691	114800	100790	193020	266680	236410	52498	78444	65808	143080	203740	181480	1.00:1.49:1.25:2.73:3.88:3.46	97244	232040	65583	176100	1.00:2.69	17001	MULTISPECIES: 30S ribosome-binding factor RbfA [Rhodococcus]
3316	508621	WP_124568973.1	3.97	38	2	2		24433	8419.8	9353	24071	72351	18144	24433	8419.8	9353	24071	72351	18144	1.00:0.34:0.38:0.99:2.96:0.74	14069	38189	14069	38189	1.00:2.71	7396	MULTISPECIES: hypothetical protein [Rhodococcus]
3260	502535	WP_007731538.1	2.45	7	1	1		464.08	2436.8	26743	32149	19839	28297	464.08	2436.8	26743	32149	19839	28297	1.00:5.25:57.63:64.00:42.75:60.97	9881.3	26762	9881.3	26762	1.00:2.71	20800	MULTISPECIES: TetR family transcriptional regulator [Rhodococcus]
668	500349	WP_060938994.1	4.41	56	13	13	Carbamidomethylation Deamidation (NQ)	72618	77251	87728	210800	247530	193120	28493	36099	43990	87935	123480	85543	1.00:1.27:1.54:3.09:4.33:3.00	79199	217150	36194	98987	1.00:2.73	39416	pyruvate dehydrogenase (acetyl-transferring) E1 component subunit alpha [Rhodococcus erythropolis]
3287	504379	WP_060939318.1	3.77	11	2	2		9018.9	7319	10983	24890	28556	21123	9018.9	7319	10983	24890	28556	21123	1.00:0.81:1.22:2.76:3.17:2.34	9107.1	24856	9107.1	24856	1.00:2.73	29588	phosphatidylcholine/phosphatidylserine synthase [Rhodococcus erythropolis]
2983	504695	WP_030244398.1	3.71	5	1	1		3743.2	2147.3	1630.4	7354.4	5216.6	7933.2	3743.2	2147.3	1630.4	7354.4	5216.6	7933.2	1.00:0.57:0.44:1.96:1.39:2.12	2507	6834.7	2507	6834.7	1.00:2.73	21170	MULTISPECIES: lipid droplet-associated protein [Rhodococcus]
2828	502212	WP_019744262.1	3.52	13	1	1		792.62	266.58	469.05	1211.5	1493.7	1459.5	792.62	266.58	469.05	1211.5	1493.7	1459.5	1.00:0.34:0.59:1.53:1.88:1.84	509.42	1388.2	509.42	1388.2	1.00:2.73	18079	MULTISPECIES: MarR family transcriptional regulator [Rhodococcus]
3657	509311	WP_020907727.1	3.69	3	1	1		569.34	101.52	458.61	1088.3	1450.6	561.39	569.34	101.52	458.61	1088.3	1450.6	561.39	1.00:0.18:0.81:1.91:2.55:0.99	376.49	1033.4	376.49	1033.4	1.00:2.74	33757	MULTISPECIES: heme A synthase [Rhodococcus]
713	500571	WP_020723628.1	4.13	59	11	11	Carbamidomethylation Deamidation (NQ) Oxidation (M)	60114	94124	76591	187760	230080	134070	28882	40727	35734	97379	114170	78885	1.00:1.41:1.24:3.37:3.95:2.73	77728	211460	35238	96813	1.00:2.75	35930	MULTISPECIES: LLM class F420-dependent oxidoreductase [Rhodococcus]
3404	502184	WP_060938496.1	3.85	10	1	1		1755.1	2549.1	1956.1	4730.8	5297.6	7191.7	1755.1	2549.1	1956.1	4730.8	5297.6	7191.7	1.00:1.45:1.11:2.70:3.02:4.10	2086.8	5740	2086.8	5740	1.00:2.75	24488	alpha/beta hydrolase [Rhodococcus erythropolis]
2102	502449	WP_019748440.1	3.79	18	4	4		5635.7	7116.6	4421.1	12490	17806	15663	5179.6	6786.7	4191.2	11977	17325	15058	1.00:1.31:0.81:2.31:3.34:2.91	5724.5	15342	5385.8	14810	1.00:2.75	37286	nucleoside hydrolase [Rhodococcus erythropolis]
2870	502343	WP_060939221.1	4.35	11	5	5		11640	9819.3	14694	27266	39744	29020	10812	8515.8	13295	26627	38734	28416	1.00:0.79:1.23:2.46:3.58:2.63	12498	32705	11321	31259	1.00:2.76	43505	Na+/H+ antiporter NhaA [Rhodococcus erythropolis]
3583	503648	WP_020969914.1	4.54	23	2	2	Carbamidomethylation	35281	30767	29966	87661	89311	88714	35281	30767	29966	87661	89311	88714	1.00:0.87:0.85:2.48:2.53:2.51	32004	88562	32004	88562	1.00:2.77	14509	MULTISPECIES: hypothetical protein [Rhodococcus]
2232	502283	WP_021334274.1	4	31	4	4	Carbamidomethylation	8652.6	14742	10727	26623	32728	24502	4962.8	12565	8627.9	23215	28982	20303	1.00:2.53:1.74:4.68:5.84:4.09	11374	27951	8718.7	24167	1.00:2.77	29284	MULTISPECIES: DUF3105 domain-containing protein [Rhodococcus]
872	501631	WP_019750043.1	3.78	47	6	6	Oxidation (M) Deamidation (NQ)	49075	33153	34513	92073	100390	94848	38435	21693	22624	70303	84439	74390	1.00:0.56:0.59:1.83:2.20:1.94	38913	95770	27584	76377	1.00:2.77	22588	MULTISPECIES: hypothetical protein [Rhodococcus erythropolis group]
3830	508627	WP_060939784.1	4.06	12	2	2		8689.4	5149.2	8381.6	16221	27012	18346	8689.4	5149.2	8381.6	16221	27012	18346	1.00:0.59:0.96:1.87:3.11:2.11	7406.7	20526	7406.7	20526	1.00:2.77	22087	CDP-alcohol phosphatidyltransferase family protein [Rhodococcus erythropolis]
546	500623	WP_003942777.1	4.64	62	10	10	Acetylation (N-term) Deamidation (NQ)	66414	73408	76876	145660	216280	183240	43196	47618	53182	108100	160130	132590	1.00:1.10:1.23:2.50:3.71:3.07	72233	182130	47999	133610	1.00:2.78	20655	MULTISPECIES: ribosome recycling factor [Rhodococcus]
454	500502	WP_021342526.1	4.56	18	10	10		29925	26153	35786	61489	69000	58635	16066	14432	19135	43530	51822	42816	1.00:0.90:1.19:2.71:3.23:2.66	30801	63159	16544	46056	1.00:2.78	81179	MULTISPECIES: MMPL family transporter [Rhodococcus]
2015	507918	WP_003940303.1	4.34	32	3	3		24955	32307	31529	108470	97807	45250	24955	32307	31529	108470	97807	45250	1.00:1.29:1.26:4.35:3.92:1.81	29896	83844	29896	83844	1.00:2.80	22912	MULTISPECIES: superoxide dismutase [Rhodococcus]
3158	502810	WP_019745160.1	4.49	22	3	3		24319	25828	32202	52356	108580	70444	24319	25828	32202	52356	108580	70444	1.00:1.06:1.32:2.15:4.46:2.90	27449	77126	27449	77126	1.00:2.81	22367	MULTISPECIES: ABC transporter permease subunit [Rhodococcus]
2390	502850	WP_003942530.1	4.05	39	3	3	Oxidation (M)	9152.3	12554	12666	18992	33575	28158	7019.4	8214.7	9849.8	16027	30361	25320	1.00:1.17:1.40:2.28:4.33:3.61	11457	26909	8361.3	23903	1.00:2.86	11493	MULTISPECIES: thioredoxin [Rhodococcus]
3366	508626	WP_019744495.1	4.11	7	1	1		2813.1	2186.9	2911.2	5700.4	9421.9	7605.3	2813.1	2186.9	2911.2	5700.4	9421.9	7605.3	1.00:0.78:1.03:2.03:3.35:2.70	2637.1	7575.9	2637.1	7575.9	1.00:2.87	22577	MULTISPECIES: Na(+)/H(+) antiporter subunit C [Rhodococcus]
2872	507011	WP_019745081.1	2.57	5	1	1		618.21	131.41	203.74	760.42	1180	797.28	618.21	131.41	203.74	760.42	1180	797.28	1.00:0.21:0.33:1.23:1.91:1.29	317.79	912.57	317.79	912.57	1.00:2.87	24178	MULTISPECIES: urease accessory protein UreD [Rhodococcus]
2040	503382	WP_020905652.1	4.3	3	1	1		5491.2	3683.6	6243.8	14437	18059	12275	5491.2	3683.6	6243.8	14437	18059	12275	1.00:0.67:1.14:2.63:3.29:2.24	5139.5	14923	5139.5	14923	1.00:2.90	56278	MULTISPECIES: Na+/H+ antiporter [Rhodococcus]
2004	501819	WP_019748222.1	4.06	7	2	2		3456.1	2452.5	3283.6	8833.9	11821	6090.2	3456.1	2452.5	3283.6	8833.9	11821	6090.2	1.00:0.71:0.95:2.56:3.42:1.76	3064.1	8914.9	3064.1	8914.9	1.00:2.91	25598	MULTISPECIES: hypothetical protein [Rhodococcus]
1909	501223	WP_003945318.1	4.25	35	4	4		9926.2	8403.5	7746.1	19146	27691	25764	8159.9	6447.6	6609.8	15944	23130	22973	1.00:0.79:0.81:1.95:2.83:2.82	8691.9	24200	7072.5	20682	1.00:2.92	21246	MULTISPECIES: DUF2017 domain-containing protein [Rhodococcus]
3855	509624	WP_020969213.1	3.51	14	1	1		53.057	93.803	171.88	111.88	619.09	204.3	53.057	93.803	171.88	111.88	619.09	204.3	1.00:1.77:3.24:2.11:11.67:3.85	106.25	311.76	106.25	311.76	1.00:2.93	13737	MULTISPECIES: DUF3499 domain-containing protein [Rhodococcus]
1027	501352	WP_042453312.1	4.66	35	4	4		55306	54040	46353	176160	137850	198890	48688	47275	40005	132040	105010	162820	1.00:0.97:0.82:2.71:2.16:3.34	51900	170970	45323	133290	1.00:2.94	26034	MULTISPECIES: CoA transferase subunit A [Rhodococcus]
1518	501440	WP_019748656.1	4.74	36	6	6	Deamidation (NQ)	30150	23011	32133	87503	96793	75331	22088	18413	20947	60465	66499	54262	1.00:0.83:0.95:2.74:3.01:2.46	28600	86837	20482	60409	1.00:2.95	38249	MULTISPECIES: prolipoprotein diacylglyceryl transferase [Rhodococcus]
3671	506432	WP_003945169.1	4.06	55	2	2		3856.3	6816.5	1407.1	13407	12476	9755.5	3856.3	6816.5	1407.1	13407	12476	9755.5	1.00:1.77:0.36:3.48:3.24:2.53	4026.6	11879	4026.6	11879	1.00:2.95	5663	MULTISPECIES: DUF3117 domain-containing protein [Rhodococcus]
429	500185	WP_060939545.1	4.57	13	9	9	Carbamidomethylation Acetylation (N-term) Deamidation (NQ) Oxidation (M)	26266	37909	34648	78634	117630	74305	10435	19840	15519	38834	58491	38637	1.00:1.90:1.49:3.72:5.61:3.70	32941	90191	15265	45321	1.00:2.97	117855	arabinosyltransferase domain-containing protein [Rhodococcus erythropolis]
2197	502786	WP_019747414.1	4.2	12	3	3	Carbamidomethylation Deamidation (NQ)	4699	3130.6	5941	11615	15153	13811	4578.5	2848.1	5826.7	11172	14857	13352	1.00:0.62:1.27:2.44:3.24:2.92	4590.2	13527	4417.8	13127	1.00:2.97	43367	MULTISPECIES: YibE/F family protein [Rhodococcus]
288	500254	WP_019749164.1	4.76	45	11	11		46670	34543	48653	84685	107970	119200	25264	15703	24935	47549	70680	78492	1.00:0.62:0.99:1.88:2.80:3.11	43481	103950	21967	65574	1.00:2.99	38832	MULTISPECIES: hypothetical protein [Rhodococcus]
1297	502681	WP_007728616.1	13.19	38	4	4	Oxidation (M) Carbamidomethylation	26370	32467	33251	919490	879620	865300	24926	30729	31775	733140	721350	743210	1.00:1.23:1.27:29.41:28.94:29.82	30999	892440	29446	736860	1.00:25.02	21769	MULTISPECIES: fasciclin domain-containing protein [Rhodococcus]
1771	501461	WP_060938155.1	4.31	21	3	3	Carbamidomethylation	6032	5441.3	6161.2	17839	18673	15405	6032	5441.3	6161.2	17839	18673	15405	1.00:0.90:1.02:2.96:3.10:2.55	5878.1	17695	5878.1	17695	1.00:3.01	28675	MULTISPECIES: glutaminyl-peptide cyclotransferase [Rhodococcus]
2343	502039	WP_007732857.1	3.6	6	3	3	Oxidation (M)	7822.1	7646.9	6594.7	20879	19931	14559	5683.1	4791.8	6283.5	19983	17818	12872	1.00:0.84:1.11:3.52:3.14:2.27	7354.6	18456	5586.1	16891	1.00:3.02	72164	MULTISPECIES: APC family permease [Rhodococcus]
1594	503342	WP_047888591.1	2.4	3	1	1		0	50.241	0	151.75	0	0	0	50.241	0	151.75	0	0	-:64.00:-:64.00:-:-	50.241	151.75	50.241	151.75	1.00:3.02	71071	MULTISPECIES: SDR family oxidoreductase [Rhodococcus]
886	500225	WP_060938085.1	4.4	30	13	13	Carbamidomethylation Deamidation (NQ)	79497	46727	68418	171590	148550	168100	28751	19162	32447	82334	76071	84806	1.00:0.67:1.13:2.86:2.65:2.95	65886	163590	26787	81070	1.00:3.03	58116	thiol reductant ABC exporter subunit CydC [Rhodococcus erythropolis]
1338	501456	WP_003944878.1	4.33	32	6	6	Acetylation (N-term)	12494	11141	17355	30647	38867	34562	8300.2	6233.7	12428	24696	33419	28113	1.00:0.75:1.50:2.98:4.03:3.39	14274	34790	9462.8	28743	1.00:3.04	34868	MULTISPECIES: VWA domain-containing protein [Rhodococcus]
1192	501595	WP_019748616.1	5.08	51	8	8		205660	218060	263680	480250	815450	496220	152950	163340	200270	404690	731880	435420	1.00:1.07:1.31:2.65:4.79:2.85	229130	597310	172190	523990	1.00:3.04	14308	MULTISPECIES: 50S ribosomal protein L20 [Rhodococcus]
770	501972	WP_003943869.1	7.47	70	5	5	Acetylation (N-term) Deamidation (NQ)	168730	172260	220390	465860	825200	594960	110580	114440	146840	285420	490090	359880	1.00:1.03:1.33:2.58:4.43:3.25	187180	628680	123950	378470	1.00:3.05	6418	MULTISPECIES: CsbD family protein [Rhodococcus]
2392	502249	WP_003939727.1	4.1	14	6	6	Carbamidomethylation	120740	72087	108590	301070	328600	242940	103310	62559	101150	282050	310330	223800	1.00:0.61:0.98:2.73:3.00:2.17	101110	292480	89007	272060	1.00:3.06	38213	MULTISPECIES: cytochrome d ubiquinol oxidase subunit II [Rhodococcus]
3361	504451	WP_046379550.1	5.5	26	3	3		4068	3413.7	4511.4	15923	13773	15680	4068	3413.7	4511.4	15923	13773	15680	1.00:0.84:1.11:3.91:3.39:3.85	4906.4	15125	4906.4	15125	1.00:3.08	29590	MULTISPECIES: NAD(P)H-binding protein [Rhodococcus]
1062	500654	WP_020968657.1	5.49	45	10	10	Carbamidomethylation	53078	52627	63379	164240	214860	155200	29273	27661	37180	92063	114790	85175	1.00:0.94:1.27:3.14:3.92:2.91	58290	180860	31371	97343	1.00:3.10	36324	MULTISPECIES: ABC transporter substrate-binding protein [Rhodococcus]
1215	500766	WP_020970089.1	4.78	33	7	7		28469	28224	27771	73924	60894	63513	16480	16189	15467	56036	46301	46674	1.00:0.98:0.94:3.40:2.81:2.83	28155	66269	16045	49670	1.00:3.10	43111	MULTISPECIES: 2-oxo acid dehydrogenase subunit E2 [Rhodococcus]
3879	509028	WP_020907757.1	3.96	6	1	1		193.01	0	157.6	467.57	751.93	413.08	193.01	0	157.6	467.57	751.93	413.08	1.00:0:0.82:2.42:3.90:2.14	175.31	544.19	175.31	544.19	1.00:3.10	29998	MULTISPECIES: DMT family transporter [Rhodococcus]
3071	504061	WP_060938914.1	4.51	4	1	1		4070.6	4785.6	3312.6	8332.6	12191	17267	4070.6	4785.6	3312.6	8332.6	12191	17267	1.00:1.18:0.81:2.05:2.99:4.24	4056.3	12597	4056.3	12597	1.00:3.11	31559	MULTISPECIES: hypothetical protein [Rhodococcus]
3155	506926	WP_020971380.1	4.69	2	1	1	Acetylation (N-term)	15669	7965.5	14670	44417	38684	36478	15669	7965.5	14670	44417	38684	36478	1.00:0.51:0.94:2.83:2.47:2.33	12768	39860	12768	39860	1.00:3.12	47898	MULTISPECIES: L-serine ammonia-lyase [Rhodococcus]
2623	506979	WP_003945299.1	5.81	18	1	1	Deamidation (NQ)	26357	36354	34830	62975	129880	77107	21493	29137	30068	54358	127620	70671	1.00:1.36:1.40:2.53:5.94:3.29	32514	89986	26899	84218	1.00:3.13	8198	MULTISPECIES: DUF3618 domain-containing protein [Rhodococcus]
218	500948	WP_060937922.1	2.6	9	3	3		3112.4	1625.8	1183.5	6001.8	6694.9	6003.6	3112.4	1625.8	1183.5	6001.8	6694.9	6003.6	1.00:0.52:0.38:1.93:2.15:1.93	1973.9	6233.4	1973.9	6233.4	1.00:3.16	55116	hypothetical protein [Rhodococcus erythropolis]
3373	504613	WP_060938996.1	4.45	8	2	2		2977.8	1153.4	1735.3	5417.8	6710.3	6483.9	2977.8	1153.4	1735.3	5417.8	6710.3	6483.9	1.00:0.39:0.58:1.82:2.25:2.18	1955.5	6204	1955.5	6204	1.00:3.17	41571	benzoate/H(+) symporter BenE family transporter [Rhodococcus erythropolis]
1418	501224	WP_060938315.1	3.1	4	1	1		813.34	187.76	82.236	766.62	1380.9	1292.1	813.34	187.76	82.236	766.62	1380.9	1292.1	1.00:0.23:0.10:0.94:1.70:1.59	361.11	1146.5	361.11	1146.5	1.00:3.17	37565	hypothetical protein [Rhodococcus erythropolis]
60	500320	WP_003942098.1	7.29	79	18	18	Acetylation (N-term) Deamidation (NQ) Oxidation (M)	377990	382470	398530	923020	1294000	1018200	154060	170750	175580	460020	633490	496050	1.00:1.11:1.14:2.99:4.11:3.22	386530	1080100	166800	529860	1.00:3.18	29046	MULTISPECIES: phage shock protein PspA [Rhodococcus]
2835	502677	WP_003943418.1	4.55	31	3	3	Deamidation (NQ)	9807.4	10895	14032	22015	46677	40486	9365.8	10551	13013	21740	44886	39080	1.00:1.13:1.39:2.32:4.79:4.17	11578	36393	10976	35235	1.00:3.21	16834	MULTISPECIES: FHA domain-containing protein [Rhodococcus]
2334	502218	WP_019746623.1	4.97	11	2	2		2233.4	957.61	1267.3	5466.9	5806.5	4038.3	2233.4	957.61	1267.3	5466.9	5806.5	4038.3	1.00:0.43:0.57:2.45:2.60:1.81	1574	5103.9	1574	5103.9	1.00:3.24	40321	MULTISPECIES: MarP family serine protease [Rhodococcus]
3458	506972	WP_019746637.1	4.79	4	1	1		6972.7	4377.5	3624.9	14829	17955	16173	6972.7	4377.5	3624.9	14829	17955	16173	1.00:0.63:0.52:2.13:2.57:2.32	4991.7	16319	4991.7	16319	1.00:3.27	33328	MULTISPECIES: ABC transporter permease [Rhodococcus]
3483	508204	WP_060939066.1	4.59	25	1	1		6634.8	6007	7080.1	20048	25245	19270	6634.8	6007	7080.1	20048	25245	19270	1.00:0.91:1.07:3.02:3.80:2.90	6573.9	21521	6573.9	21521	1.00:3.27	7538	hypothetical protein [Rhodococcus erythropolis]
2299	502781	WP_003944361.1	4.94	30	3	3	Carbamidomethylation	11679	13222	17161	32541	53889	51817	11679	13222	17161	32541	53889	51817	1.00:1.13:1.47:2.79:4.61:4.44	14021	46082	14021	46082	1.00:3.29	14754	MULTISPECIES: DUF3151 domain-containing protein [Rhodococcus]
2113	501630	WP_060939090.1	4.52	54	4	4		17275	9320.1	11196	26957	49529	50879	16893	8463.5	9466.4	24252	43983	46398	1.00:0.50:0.56:1.44:2.60:2.75	12597	42455	11608	38211	1.00:3.29	10786	MULTISPECIES: MerR family transcriptional regulator [Rhodococcus]
2926	503763	WP_007727566.1	4.59	4	1	1	Carbamidomethylation	827.86	531.94	703.28	2189.3	2682	1931.8	827.86	531.94	703.28	2189.3	2682	1931.8	1.00:0.64:0.85:2.64:3.24:2.33	687.69	2267.7	687.69	2267.7	1.00:3.30	53766	MULTISPECIES: APC family permease [Rhodococcus]
2535	502651	WP_029254697.1	5.07	3	1	1	Acetylation (N-term) Deamidation (NQ)	7386.4	6152.2	4211.6	20909	18840	20145	7386.4	6152.2	4211.6	20909	18840	20145	1.00:0.83:0.57:2.83:2.55:2.73	5916.7	19965	5916.7	19965	1.00:3.37	53814	MULTISPECIES: glycosyltransferase [Rhodococcus]
2576	501898	WP_060937893.1	3.45	10	2	2		2141.6	3184.1	2859.4	2648.1	23517	1818.9	2141.6	3184.1	2859.4	2648.1	23517	1818.9	1.00:1.49:1.34:1.24:10.98:0.85	2728.4	9328	2728.4	9328	1.00:3.42	47327	bifunctional adenosylcobinamide kinase/adenosylcobinamide-phosphate guanylyltransferase [Rhodococcus erythropolis]
3836	509981	WP_020909514.1	4.42	12	1	1		924.15	1128.6	187.4	1850.5	3306.8	2541.3	924.15	1128.6	187.4	1850.5	3306.8	2541.3	1.00:1.22:0.20:2.00:3.58:2.75	746.72	2566.2	746.72	2566.2	1.00:3.44	12936	MULTISPECIES: hypothetical protein [Rhodococcus]
3653	506465	WP_046380105.1	3.23	9	1	1		0	179.85	94.337	0	356.2	586.36	0	179.85	94.337	0	356.2	586.36	-:64.00:64.00:-:64.00:64.00	137.09	471.28	137.09	471.28	1.00:3.44	17024	hypothetical protein [Rhodococcus erythropolis]
600	501154	WP_019745269.1	5	20	6	6	Carbamidomethylation	8300.5	8448.6	11655	29196	27740	14549	4063	4118.4	5972.4	18873	20158	10245	1.00:1.01:1.47:4.65:4.96:2.52	9468.1	23828	4717.9	16425	1.00:3.48	52257	MULTISPECIES: XRE family transcriptional regulator [Rhodococcus]
3872	509593	WP_003943454.1	4.62	35	1	1		3816.7	2736	3675.2	4024.4	29299	2629.4	3816.7	2736	3675.2	4024.4	29299	2629.4	1.00:0.72:0.96:1.05:7.68:0.69	3409.3	11984	3409.3	11984	1.00:3.52	6023	MULTISPECIES: hypothetical protein [Rhodococcus]
3080	506518	WP_060939798.1	3.97	10	1	1		489.44	636.28	714.34	2998	2805.6	667.19	489.44	636.28	714.34	2998	2805.6	667.19	1.00:1.30:1.46:6.13:5.73:1.36	613.35	2156.9	613.35	2156.9	1.00:3.52	23005	DJ-1/PfpI family protein [Rhodococcus erythropolis]
3881	509607	WP_020906937.1	4.72	17	1	1		1695.7	1373.4	1184.7	3796.6	7242.3	4033	1695.7	1373.4	1184.7	3796.6	7242.3	4033	1.00:0.81:0.70:2.24:4.27:2.38	1417.9	5023.9	1417.9	5023.9	1.00:3.54	8422	MULTISPECIES: hypothetical protein [Rhodococcus]
3753	509409	WP_019747463.1	4.51	10	1	1		563.35	656.05	713.51	2013.8	2676.2	2147.1	563.35	656.05	713.51	2013.8	2676.2	2147.1	1.00:1.16:1.27:3.57:4.75:3.81	644.3	2279	644.3	2279	1.00:3.54	13746	MULTISPECIES: hypothetical protein [Rhodococcus]
2128	503279	WP_024488096.1	5.12	16	2	2		1973.9	1278.1	2060.7	4701.3	7367.7	6859.1	1973.9	1278.1	2060.7	4701.3	7367.7	6859.1	1.00:0.65:1.04:2.38:3.73:3.47	1770.9	6309.4	1770.9	6309.4	1.00:3.56	23079	MULTISPECIES: hypothetical protein [Rhodococcus]
1631	501903	WP_019747776.1	6.51	10	4	4	Acetylation (N-term) Deamidation (NQ)	69449	42101	71668	259380	263910	169110	58646	36210	60800	209880	213820	131110	1.00:0.62:1.04:3.58:3.65:2.24	61442	232160	52254	186300	1.00:3.57	53306	MULTISPECIES: amino acid permease [Rhodococcus]
3106	508655	WP_003945334.1	5.75	13	1	1	Acetylation (N-term)	24470	17059	23696	45938	46991	66703	14564	10231	13337	39936	36354	61654	1.00:0.70:0.92:2.74:2.50:4.23	21742	53211	12711	45981	1.00:3.62	14138	MULTISPECIES: DUF3817 domain-containing protein [Rhodococcus]
721	500811	WP_060938977.1	6.86	44	8	8	Oxidation (M)	745830	373000	370960	1727400	3195800	1177900	455060	218830	231550	983810	1742800	644210	1.00:0.48:0.51:2.16:3.83:1.42	496600	2033700	301820	1123600	1.00:3.72	37166	2 3-butanediol dehydrogenase [Rhodococcus erythropolis]
3491	509792	WP_060939594.1	4.61	3	1	1		283.28	100.22	338.18	641.32	1237.4	812.14	283.28	100.22	338.18	641.32	1237.4	812.14	1.00:0.35:1.19:2.26:4.37:2.87	240.56	896.94	240.56	896.94	1.00:3.73	39524	MULTISPECIES: multidrug effflux MFS transporter [Rhodococcus]
2844	503378	WP_060938220.1	5.75	9	2	2	Acetylation (N-term)	27867	10284	14997	50321	70878	77775	27867	10284	14997	50321	70878	77775	1.00:0.37:0.54:1.81:2.54:2.79	17716	66325	17716	66325	1.00:3.74	36602	DUF5336 domain-containing protein [Rhodococcus erythropolis]
1590	502105	WP_020907134.1	5.66	34	5	5	Carbamidomethylation	9736.4	7678.3	9222.4	27657	33031	34312	9045.9	5272.5	8533.8	24470	31153	31408	1.00:0.58:0.94:2.71:3.44:3.47	9034.4	32291	7617.4	29011	1.00:3.81	34890	MULTISPECIES: PDZ domain-containing protein [Rhodococcus]
2497	502934	WP_003946231.1	5.26	25	2	2		650.43	1257	1310.8	2169.5	4501.9	5691.6	650.43	1257	1310.8	2169.5	4501.9	5691.6	1.00:1.93:2.02:3.34:6.92:8.75	1072.8	4121	1072.8	4121	1.00:3.84	15491	MULTISPECIES: helix-turn-helix domain-containing protein [Rhodococcus]
178	500052	WP_003944048.1	8.21	82	27	27	Acetylation (N-term) Deamidation (NQ) Oxidation (M)	632920	910480	819890	2218400	1867000	1873400	117780	186630	147380	613030	595190	541070	1.00:1.58:1.25:5.20:5.05:4.59	793170	2002500	150590	583100	1.00:3.87	33134	MULTISPECIES: DoxX family membrane protein [Rhodococcus]
1688	501964	WP_020970065.1	5.6	16	2	2		1668.9	1551	1858.7	5938	5731.2	8028.2	1668.9	1551	1858.7	5938	5731.2	8028.2	1.00:0.93:1.11:3.56:3.43:4.81	1692.9	6565.8	1692.9	6565.8	1.00:3.88	19486	MULTISPECIES: MarR family transcriptional regulator [Rhodococcus]
1699	504407	WP_019747469.1	2.2	6	1	1		147.73	87.571	238.84	609.28	617.4	0	147.73	87.571	238.84	609.28	617.4	0	1.00:0.59:1.62:4.12:4.18:0	158.05	613.34	158.05	613.34	1.00:3.88	30127	MULTISPECIES: SigB/SigF/SigG family RNA polymerase sigma factor [Rhodococcus]
105	499935	WP_060939079.1	5.63	61	34	34	Carbamidomethylation Acetylation (N-term) Deamidation (NQ) Oxidation (M)	1464500	1258600	1253200	4911800	4514800	4810300	352950	324120	323950	1437000	1318200	1165000	1.00:0.92:0.92:4.07:3.73:3.30	1327300	4745600	333670	1306700	1.00:3.92	72004	acetyl/propionyl/methylcrotonyl-CoA carboxylase subunit alpha [Rhodococcus erythropolis]
1430	501699	WP_019747582.1	6.03	12	5	5		21080	11318	12355	38039	46980	32839	12005	6976.1	7016.4	32588	40607	28693	1.00:0.58:0.58:2.71:3.38:2.39	14918	39286	8665.7	33963	1.00:3.92	61386	MULTISPECIES: TIGR03767 family metallophosphoesterase [Rhodococcus]
3560	505020	WP_019748317.1	5.55	8	1	1		480.91	492.59	763.45	1902.4	3159	1748.7	480.91	492.59	763.45	1902.4	3159	1748.7	1.00:1.02:1.59:3.96:6.57:3.64	578.98	2270	578.98	2270	1.00:3.92	27752	MULTISPECIES: ABC transporter permease [Rhodococcus]
1743	500771	WP_020908638.1	5.21	27	6	6	Carbamidomethylation	8504.9	8497.6	7658.6	16850	21237	30091	6197.3	5478.9	4726	15221	20103	29662	1.00:0.88:0.76:2.46:3.24:4.79	8426.9	23048	5467.4	21662	1.00:3.96	37266	agmatine deiminase family protein [Rhodococcus erythropolis]
2984	505539	WP_007732799.1	5.07	30	2	2		2044.5	2820.8	1901	7022.1	13745	6081.9	2044.5	2820.8	1901	7022.1	13745	6081.9	1.00:1.38:0.93:3.43:6.72:2.97	2255.4	8949.7	2255.4	8949.7	1.00:3.97	10052	MULTISPECIES: hypothetical protein [Rhodococcus]
697	501675	WP_060938640.1	11.05	14	4	4		5593.5	4332.2	2939.8	139780	105920	128090	4383.8	3838.3	2590.8	128750	100840	121130	1.00:0.88:0.59:29.37:23.00:27.63	4391.2	124600	3707	116900	1.00:31.54	48078	cyclopropane-fatty-acyl-phospholipid synthase family protein [Rhodococcus erythropolis]
3001	502383	WP_003946117.1	4.95	40	1	1	Deamidation (NQ)	85.99	255.76	291.15	1420.2	1087.4	790.92	85.99	255.76	291.15	1420.2	1087.4	790.92	1.00:2.97:3.39:16.52:12.65:9.20	373.05	1493.8	373.05	1493.8	1.00:4.00	7292	MULTISPECIES: cold-shock protein [Rhodococcus]
3299	502390	WP_019747693.1	5.95	16	1	1		5553	4392	1399.2	11796	19749	14640	5553	4392	1399.2	11796	19749	14640	1.00:0.79:0.25:2.12:3.56:2.64	3781.4	15395	3781.4	15395	1.00:4.07	14031	MULTISPECIES: cytidine deaminase [Rhodococcus]
3670	511257	WP_003944045.1	4.93	22	1	1		430.76	294.25	446.7	1007.2	1998.8	1778.9	430.76	294.25	446.7	1007.2	1998.8	1778.9	1.00:0.68:1.04:2.34:4.64:4.13	390.57	1595	390.57	1595	1.00:4.08	7511	MULTISPECIES: Trm112 family protein [Rhodococcus]
3492	509626	WP_060938972.1	5.79	5	1	1		4446.7	5641.5	4375.6	14790	22212	22603	4446.7	5641.5	4375.6	14790	22212	22603	1.00:1.27:0.98:3.33:5.00:5.08	4821.3	19868	4821.3	19868	1.00:4.12	21286	hypothetical protein [Rhodococcus erythropolis]
1182	500217	WP_060938043.1	4.07	38	11	11		43083	49573	51676	43396	164650	155630	21043	28004	25274	27320	140950	141090	1.00:1.33:1.20:1.30:6.70:6.71	48328	121960	24773	103120	1.00:4.16	44950	TetR/AcrR family transcriptional regulator [Rhodococcus erythropolis]
1736	502329	WP_060939445.1	6.22	12	2	2	Deamidation (NQ)	494	773.19	622.81	2698.7	3011.5	3303.5	494	773.19	622.81	2698.7	3011.5	3303.5	1.00:1.57:1.26:5.46:6.10:6.69	716.2	3004.6	716.2	3004.6	1.00:4.20	22543	GntR family transcriptional regulator [Rhodococcus erythropolis]
3757	509592	WP_020907269.1	5.59	7	1	1		4868.2	2825.8	2918.5	8417.2	13867	22245	4868.2	2825.8	2918.5	8417.2	13867	22245	1.00:0.58:0.60:1.73:2.85:4.57	3537.5	14843	3537.5	14843	1.00:4.20	23932	MULTISPECIES: DUF3515 domain-containing protein [Rhodococcus]
2514	506074	WP_007734706.1	6.11	25	2	2		12612	8534.5	4140	38222	51437	17022	12612	8534.5	4140	38222	51437	17022	1.00:0.68:0.33:3.03:4.08:1.35	8900.3	37815	8900.3	37815	1.00:4.25	9350	MULTISPECIES: DUF4235 domain-containing protein [Rhodococcus]
1951	503371	WP_020908283.1	7.02	28	6	6	Acetylation (N-term) Deamidation (NQ)	23554	28102	31687	57554	122180	92407	14981	18216	20046	45036	104470	79795	1.00:1.22:1.34:3.01:6.97:5.33	27781	90715	17748	76433	1.00:4.31	13319	MULTISPECIES: DUF3817 domain-containing protein [Rhodococcus]
2858	506893	WP_003943894.1	5.88	9	1	1		2341.1	924.77	1969.9	5885.4	9403.4	7584.3	2341.1	924.77	1969.9	5885.4	9403.4	7584.3	1.00:0.40:0.84:2.51:4.02:3.24	1745.3	7624.4	1745.3	7624.4	1.00:4.37	20385	MULTISPECIES: bacterial proteasome activator family protein [Rhodococcus]
885	500964	WP_029254958.1	9.3	45	10	10	Carbamidomethylation Deamidation (NQ) Oxidation (M) Acetylation (N-term)	133840	140120	138490	511670	598600	523890	61850	73883	71392	283080	344020	307140	1.00:1.19:1.15:4.58:5.56:4.97	137490	544720	69042	311410	1.00:4.51	35078	MULTISPECIES: ABC transporter substrate-binding protein [Rhodococcus]
2783	502926	WP_020906601.1	4.19	7	1	1		147.56	151.6	416.06	886.73	1012.5	1323	147.56	151.6	416.06	886.73	1012.5	1323	1.00:1.03:2.82:6.01:6.86:8.97	238.41	1074.1	238.41	1074.1	1.00:4.51	15378	MULTISPECIES: helix-turn-helix domain-containing protein [Rhodococcus]
101	500335	WP_003941722.1	10.17	72	18	18	Acetylation (N-term) Deamidation (NQ) Oxidation (M)	331560	339830	358510	942080	1424900	1113800	105180	111390	119330	398930	614840	512290	1.00:1.06:1.13:3.79:5.85:4.87	344010	1162400	111970	508690	1.00:4.54	29746	MULTISPECIES: DivIVA domain-containing protein [Rhodococcus]
3320	504224	WP_020906888.1	7.42	3	1	1		495.85	218.77	397.54	1989.4	2723	1950.9	495.85	218.77	397.54	1989.4	2723	1950.9	1.00:0.44:0.80:4.01:5.49:3.93	470.56	2221.1	470.56	2221.1	1.00:4.72	31088	MULTISPECIES: ABC transporter permease [Rhodococcus]
2624	508633	WP_041814839.1	6.75	13	2	2		1219.9	1615.9	1984.1	9949.2	7505.9	5115.8	1219.9	1615.9	1984.1	9949.2	7505.9	5115.8	1.00:1.32:1.63:8.16:6.15:4.19	1606.6	7703.6	1606.6	7703.6	1.00:4.79	20015	MULTISPECIES: hypothetical protein [Rhodococcus]
970	500329	WP_060939630.1	7.04	23	7	7	Carbamidomethylation	23255	20176	21397	8555.6	140220	93323	16086	14704	16070	4791.1	133940	86930	1.00:0.91:1.00:0.30:8.33:5.40	21609	81028	15620	75550	1.00:4.84	54460	TerD family protein [Rhodococcus erythropolis]
89	500259	WP_060938269.1	12.59	27	12	12	Carbamidomethylation Deamidation (NQ)	50874	48607	52757	2066900	2064500	1902400	34806	27492	30500	1279500	1338100	1240400	1.00:0.79:0.88:36.76:38.44:35.64	50957	2011300	30933	1286000	1.00:41.57	81318	5-methyltetrahydropteroyltriglutamate--homocysteine S-methyltransferase [Rhodococcus erythropolis]
3743	509111	WP_031332679.1	6.68	12	1	1		912.39	1012.6	1678.7	4251.2	7810.8	6000	912.39	1012.6	1678.7	4251.2	7810.8	6000	1.00:1.11:1.84:4.66:8.56:6.58	1201.2	6020.7	1201.2	6020.7	1.00:5.01	14188	MULTISPECIES: GtrA family protein [Rhodococcus]
3425	509055	WP_024488086.1	7.44	21	1	1		2209.4	3486.5	4706.3	13242	20618	18509	2209.4	3486.5	4706.3	13242	20618	18509	1.00:1.58:2.13:5.99:9.33:8.38	3467.4	17456	3467.4	17456	1.00:5.03	11558	MULTISPECIES: hypothetical protein [Rhodococcus]
2733	501264	WP_060939063.1	6.53	8	2	2		1614.2	1338.7	933.98	5202.7	3840.5	10505	1614.2	1338.7	933.98	5202.7	3840.5	10505	1.00:0.83:0.58:3.22:2.38:6.51	1295.6	6515.9	1295.6	6515.9	1.00:5.03	38776	o-succinylbenzoate--CoA ligase [Rhodococcus erythropolis]
3249	503964	WP_020908616.1	7.69	28	3	3	Oxidation (M)	8545.9	5628.7	5486.5	28540	42742	34620	8545.9	5628.7	5486.5	28540	42742	34620	1.00:0.66:0.64:3.34:5.00:4.05	6919.9	35474	6919.9	35474	1.00:5.13	14588	MULTISPECIES: DoxX family protein [Rhodococcus]
3220	508748	WP_060938087.1	4.95	13	1	1		768.44	1447.3	1137.8	4339	7188.7	5792.9	768.44	1447.3	1137.8	4339	7188.7	5792.9	1.00:1.88:1.48:5.65:9.35:7.54	1117.8	5773.5	1117.8	5773.5	1.00:5.16	16598	urease subunit beta [Rhodococcus erythropolis]
2460	504751	WP_020909044.1	7.97	15	1	1		4357.9	5618.3	6808.9	21425	23154	43549	4357.9	5618.3	6808.9	21425	23154	43549	1.00:1.29:1.56:4.92:5.31:9.99	5595.1	29376	5595.1	29376	1.00:5.25	15057	MULTISPECIES: VOC family protein [Rhodococcus]
2914	504457	WP_020908033.1	8.77	12	1	1		465.84	179.31	599.33	2179.1	3355.4	2958.7	465.84	179.31	599.33	2179.1	3355.4	2958.7	1.00:0.38:1.29:4.68:7.20:6.35	526.85	2831.1	526.85	2831.1	1.00:5.37	24001	MULTISPECIES: TetR/AcrR family transcriptional regulator C-terminal domain-containing protein [Rhodococcus]
408	499990	WP_003945596.1	9.25	63	17	17	Carbamidomethylation	154060	116050	121860	775690	533580	718180	61426	35974	36069	248000	193770	277230	1.00:0.59:0.59:4.04:3.15:4.51	131010	675820	44490	239670	1.00:5.39	46131	MULTISPECIES: 3-oxoacyl-ACP reductase [Rhodococcus]
841	500855	WP_020907828.1	5.61	33	8	8		21230	38063	54213	74615	109930	99562	9053.1	19737	14886	60387	88200	88423	1.00:2.18:1.64:6.67:9.74:9.77	37974	94870	14559	79003	1.00:5.43	37623	MULTISPECIES: quinone-dependent dihydroorotate dehydrogenase [Rhodococcus]
3330	508625	WP_060939833.1	5.6	19	2	2		6981.5	6885.7	8365.3	35306	43271	42494	6981.5	6885.7	8365.3	35306	43271	42494	1.00:0.99:1.20:5.06:6.20:6.09	7410.8	40357	7410.8	40357	1.00:5.45	17476	polyketide cyclase [Rhodococcus erythropolis]
1349	501017	WP_060939860.1	7.9	23	5	5		11454	15531	18022	77634	78518	65887	9736	12989	14043	69839	71688	59494	1.00:1.33:1.44:7.17:7.36:6.11	15002	74013	12256	67007	1.00:5.47	37681	MULTISPECIES: glycine oxidase ThiO [Rhodococcus]
1777	502814	WP_021334361.1	8.41	39	5	5	Carbamidomethylation	27227	20840	43213	130270	193680	144060	18745	18935	34638	110970	167010	126390	1.00:1.01:1.85:5.92:8.91:6.74	30426	156000	24106	134790	1.00:5.59	21149	MULTISPECIES: lipocalin family protein [Rhodococcus]
3626	507890	WP_060938723.1	7.23	6	1	1		224.53	289.68	944.01	2487.1	3712.7	2041.2	224.53	289.68	944.01	2487.1	3712.7	2041.2	1.00:1.29:4.20:11.08:16.54:9.09	486.07	2747	486.07	2747	1.00:5.65	46250	YcaO-like family protein [Rhodococcus erythropolis]
3630	506318	WP_019748274.1	8.04	6	2	2		3215.5	3034.1	5083.7	9991.2	14122	9825.9	1602.8	1191.1	2413	8388	13065	8571.6	1.00:0.74:1.51:5.23:8.15:5.35	3777.8	11313	1735.6	10008	1.00:5.77	48008	MULTISPECIES: DUF2029 domain-containing protein [Rhodococcus]
928	502236	WP_019747859.1	6.72	15	4	4	Carbamidomethylation	26491	4073.8	3397.3	94911	61972	78008	26491	3396.4	3024.1	76184	53577	66884	1.00:0.13:0.11:2.88:2.02:2.52	11496	78297	10971	65548	1.00:5.97	46569	MULTISPECIES: FAD-dependent oxidoreductase [Rhodococcus]
3598	509003	WP_003945248.1	8.66	15	1	1	Carbamidomethylation	880.09	4292.4	2858.3	8994.3	18373	21376	880.09	4292.4	2858.3	8994.3	18373	21376	1.00:4.88:3.25:10.22:20.88:24.29	2676.9	16248	2676.9	16248	1.00:6.07	11783	MULTISPECIES: ferredoxin family protein [Rhodococcus]
3013	505945	WP_020906455.1	9.64	20	2	2	Carbamidomethylation Oxidation (M)	154100	118550	127240	309600	409860	316120	51745	43522	42203	239120	333400	262080	1.00:0.84:0.82:4.62:6.44:5.06	133300	345190	45823	278200	1.00:6.07	15931	MULTISPECIES: hypothetical protein [Rhodococcus]
3348	505293	WP_003944043.1	8.94	23	1	1		4358.3	5093.1	6130.7	24695	47852	23398	4358.3	5093.1	6130.7	24695	47852	23398	1.00:1.17:1.41:5.67:10.98:5.37	5194	31982	5194	31982	1.00:6.16	7138	MULTISPECIES: 50S ribosomal protein L35 [Rhodococcus]
2007	503908	WP_003943084.1	8.95	18	1	1		1787.6	677.77	1368.3	4908	7899.6	11416	1787.6	677.77	1368.3	4908	7899.6	11416	1.00:0.38:0.77:2.75:4.42:6.39	1277.9	8074.6	1277.9	8074.6	1.00:6.32	8240	MULTISPECIES: CsbD family protein [Rhodococcus]
451	500366	WP_060939863.1	5.39	16	7	7		9417.6	11020	11479	18177	114180	13421	6289.5	6612.7	7055.3	8806.8	109950	9208.5	1.00:1.05:1.12:1.40:17.48:1.46	10639	51721	6652.5	42654	1.00:6.41	86025	serine/threonine-protein kinase PknG [Rhodococcus erythropolis]
1730	501887	WP_060938302.1	8.01	21	4	4	Carbamidomethylation	6703.9	6393.2	3634	20200	37663	43881	6066.6	5519.2	3261.6	19666	37012	43170	1.00:0.91:0.54:3.24:6.10:7.12	5577.1	33914	4949.1	33282	1.00:6.72	35609	linear amide C-N hydrolase [Rhodococcus erythropolis]
3676	509589	WP_019750045.1	10.5	14	2	2		24092	15792	13928	85910	133620	124730	21618	14306	12057	84722	131910	124100	1.00:0.66:0.56:3.92:6.10:5.74	17938	114750	15994	113580	1.00:7.10	11096	MULTISPECIES: hypothetical protein [Rhodococcus]
125	500135	WP_020906879.1	20.3	61	20	20	Carbamidomethylation Acetylation (N-term) Deamidation (NQ) Oxidation (M)	557020	448740	469870	3080900	3071400	3895400	180990	132440	132390	1008300	1026300	1330600	1.00:0.73:0.73:5.57:5.67:7.35	492070	3349300	148610	1121800	1.00:7.55	41322	MULTISPECIES: acyl-CoA dehydrogenase family protein [Rhodococcus]
2818	502370	WP_021345345.1	4.93	10	2	2		2321.9	2681.6	284.62	31649	4565.8	536.83	2321.9	2681.6	284.62	31649	4565.8	536.83	1.00:1.15:0.12:13.63:1.97:0.23	2362.7	18718	2362.7	18718	1.00:7.92	30874	NAD(P)-dependent oxidoreductase [Rhodococcus erythropolis]
2970	504430	WP_019744372.1	10.19	7	1	1		1150.2	714.26	628.7	5736.7	8222.5	5871.6	1150.2	714.26	628.7	5736.7	8222.5	5871.6	1.00:0.62:0.55:4.99:7.15:5.10	831.05	6610.3	831.05	6610.3	1.00:7.95	24023	MULTISPECIES: hypothetical protein [Rhodococcus]
2598	502783	WP_019748253.1	11.73	31	2	2		11569	13107	15676	86313	153250	101260	11569	13107	15676	86313	153250	101260	1.00:1.13:1.35:7.46:13.25:8.75	13450	113610	13450	113610	1.00:8.45	10733	MULTISPECIES: N-acetyltransferase [Rhodococcus]
2871	506157	WP_019748904.1	12.61	21	2	2	Carbamidomethylation Oxidation (M)	53740	24614	23291	215370	225190	193850	38831	17156	16564	213570	221670	190380	1.00:0.44:0.43:5.50:5.71:4.90	33881	211470	24184	208540	1.00:8.62	18463	MULTISPECIES: C40 family peptidase [Rhodococcus]
3576	509371	WP_003940698.1	9.16	20	1	1	Oxidation (M)	14621	26312	30641	84222	99525	41780	2330.7	6036.6	6766.1	52331	63305	21066	1.00:2.59:2.90:22.45:27.16:9.04	23858	75176	5044.5	45567	1.00:9.03	6975	MULTISPECIES: type Z 30S ribosomal protein S14 [Rhodococcus]
1149	502132	WP_019748177.1	10.57	45	5	5		6079.6	7280.1	5815	39747	89902	60916	5521.1	6252.9	4791.6	36079	77746	52729	1.00:1.13:0.87:6.53:14.08:9.55	6783.8	63770	5756.4	55518	1.00:9.64	17181	MULTISPECIES: toxin-antitoxin system HicB family antitoxin [Rhodococcus]
2584	505011	WP_007729345.1	10	29	1	1		134.1	422.05	527.91	2766.1	6632	3828.5	134.1	422.05	527.91	2766.1	6632	3828.5	1.00:3.15:3.94:20.63:49.46:28.55	443.42	4408.9	443.42	4408.9	1.00:9.94	7542	MULTISPECIES: DUF5302 domain-containing protein [Rhodococcus]
1633	501502	WP_060939175.1	6.43	13	2	2		1859.3	1693.1	2084.8	18813	13438	23893	1859.3	1693.1	2084.8	18813	13438	23893	1.00:0.91:1.12:10.12:7.23:12.85	1879.1	18714	1879.1	18714	1.00:9.96	31610	nitronate monooxygenase [Rhodococcus erythropolis]
